# Supplementary material for: Replication and ribosomal stress induced by targeting pyrimidine synthesis and cellular checkpoints suppress p53-deficient tumors
Source: Cell Death Dis. 2020 Feb 7;11(2):110. doi: 10.1038/s41419-020-2224-7 (PMC7007433; doi:10.1038/s41419-020-2224-7)
Supplement: Supplementary file 1 — Supplementary Table 1 [file 41419_2020_2224_MOESM1_ESM.xlsx]

## Sheet: par vs. D0
ID	ENTREZ	EC	SYMBOL	GENENAME	logFC	p-value	fdr	A	R
17230830	21808		Tgfb2	transforming growth factor, beta 2	1.81	9.7e-12	1.2e-09	6.3	-4.5
17520560	211586		Tfdp2	transcription factor Dp 2	1.98	2e-10	1.8e-08	8.5	-6.5
17524698	12581		Cdkn2d	cyclin-dependent kinase inhibitor 2D (p19, inhibits CDK4)	-1.46	2.3e-07	7.8e-06	7.2	-8.7
17316996	19357		Rad21	RAD21 cohesin complex component	0.88	3.1e-07	9.9e-06	11.4	-10.5
17520775	20842		Stag1	stromal antigen 1	1.26	4.3e-07	1.3e-05	9.1	-7.9
17434297	12571	2.7.11.22	Cdk6	cyclin-dependent kinase 6	1.07	1.7e-06	4.2e-05	10.4	-9.3
17338269	12445		Ccnd3	cyclin D3	-1.38	1.7e-06	4.2e-05	7.6	-9
17315878	27401		Skp2	S-phase kinase-associated protein 2 (p45)	1.88	1.8e-06	4.6e-05	9.5	-7.6
17235511	17873		Gadd45b	growth arrest and DNA-damage-inducible 45 beta	-2.61	2.1e-06	5.2e-05	7.3	-9.9
17534425	20843		Stag2	stromal antigen 2	0.98	2.4e-06	5.7e-05	9.2	-8.2
17428217	12580		Cdkn2c	cyclin-dependent kinase inhibitor 2C (p18, inhibits CDK4)	-1.38	3.5e-06	7.8e-05	7.8	-9.1
17525503	12649	2.7.11.1	Chek1	checkpoint kinase 1	1.21	6.5e-06	0.00013	9.1	-7.9
17311846	17869		Myc	myelocytomatosis oncogene	1.23	4.3e-05	0.00065	10.9	-9.7
17313284	328572	2.3.1.48	Ep300	E1A binding protein p300	1.18	5.1e-05	0.00075	9.5	-8.3
17463718	12576		Cdkn1b	cyclin-dependent kinase inhibitor 1B	-1.08	5.5e-05	0.0008	8.3	-9.4
17459236	56150		Mad2l1	MAD2 mitotic arrest deficient-like 1	-0.98	0.0001	0.0013	8	-9
17291559	13557		E2f3	E2F transcription factor 3	0.83	0.00015	0.0019	7.7	-6.9
17522235	12530	3.1.3.48	Cdc25a	cell division cycle 25A	1.01	0.00016	0.002	8	-7
17520851	69010		Anapc13	anaphase promoting complex subunit 13	0.77	0.00021	0.0024	10.2	-9.4
17445996	26429		Orc5	origin recognition complex, subunit 5	0.62	0.00026	0.0029	7.6	-6.9
17431049	55948		Sfn	stratifin	-0.78	0.00031	0.0033	7.2	-8
17399904	22631		Ywhaz	tyrosine 3-monooxygenase/tryptophan 5-monooxygenase activation protein, zeta polypeptide	0.58	0.00037	0.0039	12.4	-11.8
17353520	12532	3.1.3.48	Cdc25c	cell division cycle 25C	-1.25	0.00062	0.006	7.8	-9.1
17256225	23834		Cdc6	cell division cycle 6	1.39	0.00073	0.0068	8.5	-7.1
17421080	22642		Zbtb17	zinc finger and BTB domain containing 17	-0.62	0.00072	0.0068	6.7	-7.3
17335467	12575		Cdkn1a	cyclin-dependent kinase inhibitor 1A (P21)	1.33	0.00081	0.0074	9.1	-7.8
17249425	21402		Skp1a	S-phase kinase-associated protein 1A	0.75	0.0009	0.0081	9.8	-9
17261944	30939		Pttg1	pituitary tumor-transforming gene 1	-0.74	0.0011	0.0092	7.8	-8.5
17421571	71890		Mad2l2	MAD2 mitotic arrest deficient-like 2	-0.53	0.0011	0.0096	7.8	-8.3
17287361	23882		Gadd45g	growth arrest and DNA-damage-inducible 45 gamma	-1.79	0.0018	0.014	7	-8.8
17471222	12444		Ccnd2	cyclin D2	-0.66	0.0018	0.014	9.7	-10.3
17221633	17215		Mcm3	minichromosome maintenance complex component 3	1.05	0.0023	0.018	9.8	-8.7
17243312	56371		Fzr1	fizzy/cell division cycle 20 related 1 (Drosophila)	-0.55	0.0025	0.019	9.1	-9.7
17437425	52206		Anapc4	anaphase promoting complex subunit 4	0.64	0.004	0.027	9.5	-8.8
17351886	17126		Smad2	SMAD family member 2	-0.38	0.004	0.027	9	-9.4
17484040	12237		Bub3	BUB3 mitotic checkpoint protein	0.45	0.0048	0.032	10.4	-10
17454226	17220		Mcm7	minichromosome maintenance complex component 7	0.9	0.0051	0.033	9.6	-8.7
17245248	17246	6.3.2.19	Mdm2	transformed mouse 3T3 cell double minute 2	-0.43	0.0062	0.038	8.4	-8.9
17520439	245000	2.7.11.1	Atr	ataxia telangiectasia and Rad3 related	0.65	0.0072	0.043	7.6	-7
17502583	17218		Mcm5	minichromosome maintenance complex component 5	0.87	0.0078	0.046	10.1	-9.2
17270648	217232		Cdc27	cell division cycle 27	0.44	0.0078	0.046	10.5	-10
17369555	11350	2.7.10.2	Abl1	c-abl oncogene 1, non-receptor tyrosine kinase	0.58	0.0079	0.046	6.9	-6.3
17527054	11920	2.7.11.1	Atm	ataxia telangiectasia mutated	0.96	0.009	0.051	7.4	-6.4
17280235	22630		Ywhaq	tyrosine 3-monooxygenase/tryptophan 5-monooxygenase activation protein, theta polypeptide	-0.36	0.01	0.056	6.4	-6.7
17288970	66671		Ccnh	cyclin H	0.5	0.01	0.057	8.3	-7.8
17430397	433759	3.5.1.98	Hdac1	histone deacetylase 1	0.74	0.01	0.057	10.1	-9.4
17498245	12577		Cdkn1c	cyclin-dependent kinase inhibitor 1C (P57)	-0.46	0.01	0.058	4.7	-5.1
17467316	13197		Gadd45a	growth arrest and DNA-damage-inducible 45 alpha	-0.87	0.013	0.069	9	-9.9
17379328	54401		Ywhab	tyrosine 3-monooxygenase/tryptophan 5-monooxygenase activation protein, beta polypeptide	0.59	0.015	0.074	10.5	-9.9
17423823	50793		Orc3	origin recognition complex, subunit 3	-0.46	0.017	0.082	7.6	-8.1
17320037	140557		Smc1b	structural maintenance of chromosomes 1B	-0.42	0.018	0.087	2.8	-3.2
17223390	18393		Orc2	origin recognition complex, subunit 2	0.53	0.023	0.1	8.8	-8.3
17502781	68999		Anapc10	anaphase promoting complex subunit 10	-0.51	0.022	0.1	6.4	-6.9
17538862	24061		Smc1a	structural maintenance of chromosomes 1A	0.45	0.024	0.11	9.5	-9.1
17237899	12567	2.7.11.22	Cdk4	cyclin-dependent kinase 4	-0.27	0.025	0.11	11.2	-11.5
17499310	21781		Tfdp1	transcription factor Dp 1	0.64	0.029	0.12	10.2	-9.5
17232560	15182	3.5.1.98	Hdac2	histone deacetylase 2	0.35	0.029	0.12	9.1	-8.8
17391971	18538		Pcna	proliferating cell nuclear antigen	0.69	0.03	0.13	10.7	-10
17355366	17128		Smad4	SMAD family member 4	-0.28	0.035	0.14	10.3	-10.6
17436399	22629		Ywhah	tyrosine 3-monooxygenase/tryptophan 5-monooxygenase activation protein, eta polypeptide	-0.3	0.039	0.15	7.4	-7.7
17226550	17219		Mcm6	minichromosome maintenance complex component 6	0.58	0.042	0.16	9.9	-9.3
17327681	12914	2.3.1.48	Crebbp	CREB binding protein	0.36	0.047	0.17	10.5	-10.1
17391422	17222		Anapc1	anaphase promoting complex subunit 1	0.31	0.047	0.18	9.9	-9.6
17334102	268930	2.7.11.1	Pkmyt1	protein kinase, membrane associated tyrosine/threonine 1	-0.52	0.051	0.19	7.8	-8.3
17409668	229776	3.1.3.48	Cdc14a	CDC14 cell division cycle 14A	0.46	0.059	0.2	7.7	-7.3
17295718	12572	2.7.11.22	Cdk7	cyclin-dependent kinase 7	0.32	0.056	0.2	7.2	-6.9
17405274	12427		Ccna1	cyclin A1	-0.34	0.062	0.21	4.1	-4.5
17539781	209091		Ccnb3	cyclin B3	0.28	0.066	0.22	2.6	-2.4
17416690	18392		Orc1	origin recognition complex, subunit 1	0.43	0.097	0.29	6	-5.6
17482739	18817	2.7.11.21	Plk1	polo-like kinase 1	0.39	0.1	0.29	10.3	-9.9
17325560	56637	2.7.11.26	Gsk3b	glycogen synthase kinase 3 beta	-0.26	0.12	0.32	10.4	-10.6
17457573	381759	2.7.11.1	Wee2	WEE1 homolog 2 (S. pombe)	-0.28	0.14	0.36	2.7	-3
17246299	12566	2.7.11.22	Cdk2	cyclin-dependent kinase 2	0.36	0.15	0.38	8.7	-8.3
17498502	12443		Ccnd1	cyclin D1	0.44	0.15	0.38	11.7	-11.3
17293675	218294	3.1.3.48	Cdc14b	CDC14 cell division cycle 14B	0.31	0.18	0.42	7.1	-6.8
17475342	21803		Tgfb1	transforming growth factor, beta 1	-0.2	0.21	0.46	10	-10.2
17328432	17217		Mcm4	minichromosome maintenance complex component 4	0.46	0.21	0.47	9.7	-9.3
17528586	12442		Ccnb2	cyclin B2	-0.34	0.23	0.49	9.8	-10.2
17360355	13006		Smc3	structural maintenance of chromosomes 3	0.19	0.26	0.52	10.1	-9.9
17308570	19645		Rb1	retinoblastoma 1	-0.26	0.26	0.53	9.1	-9.4
17528111	17127		Smad3	SMAD family member 3	0.27	0.26	0.53	9	-8.8
17468798	17216		Mcm2	minichromosome maintenance complex component 2	-0.27	0.29	0.55	9.5	-9.8
17411761	12448		Ccne2	cyclin E2	0.32	0.28	0.55	6.6	-6.2
17315352	105988	3.4.22.49	Espl1	extra spindle pole bodies 1, separase	0.22	0.32	0.58	8.1	-7.9
17439978	12545	2.7.11.1	Cdc7	cell division cycle 7 (S. cerevisiae)	0.24	0.31	0.58	7	-6.7
17519910	22137	2.7.12.1	Ttk	Ttk protein kinase	0.19	0.34	0.61	8.4	-8.3
17376446	12531	3.1.3.48	Cdc25b	cell division cycle 25B	-0.28	0.36	0.62	9.2	-9.5
17442107	56317		Anapc7	anaphase promoting complex subunit 7	-0.11	0.37	0.63	8.1	-8.2
17384994	26428		Orc4	origin recognition complex, subunit 4	-0.13	0.37	0.64	8	-8.2
17458074	26965		Cul1	cullin 1	0.17	0.38	0.64	9.5	-9.4
17251659	22059		Trp53	transformation related protein 53	-0.21	0.39	0.65	9.6	-9.8
17393160	13555		E2f1	E2F transcription factor 1	-0.19	0.39	0.65	7.6	-7.8
17481743	22390	2.7.11.1	Wee1	WEE 1 homolog 1 (S. pombe)	0.21	0.43	0.69	8.9	-8.7
17323209	19090	2.7.11.1	Prkdc	protein kinase, DNA activated, catalytic polypeptide	0.16	0.46	0.7	6.4	-6.3
17374569	12236	2.7.11.1	Bub1b	BUB1B, mitotic checkpoint serine/threonine kinase	0.18	0.49	0.73	8.7	-8.6
17253108	22627		Ywhae	tyrosine 3-monooxygenase/tryptophan 5-monooxygenase activation protein, epsilon polypeptide	0.07	0.5	0.74	12.4	-12.3
17393684	19650		Rbl1	retinoblastoma-like 1 (p107)	0.15	0.52	0.75	8.8	-8.6
17427147	12578		Cdkn2a	cyclin-dependent kinase inhibitor 2A	0.1	0.53	0.76	5.5	-5.4
17452477	59008		Anapc5	anaphase-promoting complex subunit 5	-0.12	0.54	0.77	10.6	-10.7
17353488	52563		Cdc23	CDC23 cell division cycle 23	-0.1	0.56	0.78	8.8	-8.9
17499353	69957		Cdc16	CDC16 cell division cycle 16	-0.08	0.57	0.78	9	-9.1
17504715	104394		E2f4	E2F transcription factor 4	-0.11	0.58	0.79	10.4	-10.5
17367892	99152		Anapc2	anaphase promoting complex subunit 2	-0.09	0.62	0.82	8.5	-8.6
17328978	12544		Cdc45	cell division cycle 45	-0.1	0.64	0.83	7.7	-7.8
17429177	107995		Cdc20	cell division cycle 20	-0.11	0.65	0.84	9.7	-9.8
17295757	268697		Ccnb1	cyclin B1	-0.1	0.65	0.84	9.1	-9.2
17426166	66440		Cdc26	cell division cycle 26	-0.09	0.67	0.85	8.1	-8.2
17420024	242705		E2f2	E2F transcription factor 2	0.1	0.7	0.86	6.2	-6.1
17313276	56438		Rbx1	ring-box 1	0.06	0.73	0.88	9	-8.9
17490038	434175		Gm5593	predicted gene 5593	-0.08	0.78	0.9	7.6	-7.6
17445507	27214		Dbf4	DBF4 zinc finger	-0.03	0.79	0.91	8.9	-8.9
17404821	12428		Ccna2	cyclin A2	-0.07	0.79	0.91	10.4	-10.4
17440575	50883	2.7.11.1	Chek2	checkpoint kinase 2	-0.07	0.8	0.92	7.2	-7.3
17427155	12579		Cdkn2b	cyclin-dependent kinase inhibitor 2B (p15, inhibits CDK4)	0.05	0.81	0.92	5.7	-5.7
17489886	12447		Ccne1	cyclin E1	-0.07	0.8	0.92	5.9	-6
17503431	56452		Orc6	origin recognition complex, subunit 6	0.03	0.88	0.95	7.9	-7.9
17241692	12534	2.7.11.22	Cdk1	cyclin-dependent kinase 1	0.02	0.93	0.97	9.5	-9.5
17282743	21809		Tgfb3	transforming growth factor, beta 3	0.02	0.92	0.97	8.3	-8.3
17454521	17120		Mad1l1	MAD1 mitotic arrest deficient 1-like 1	-0.02	0.91	0.97	8.1	-8.2
17396132	13559		E2f5	E2F transcription factor 5	0.02	0.93	0.97	7.9	-7.9
17503756	19651		Rbl2	retinoblastoma-like 2	0.02	0.91	0.97	7.7	-7.7
17391376	12235	2.7.11.1	Bub1	BUB1, mitotic checkpoint serine/threonine kinase	0	0.99	1	8.9	-8.9

## Sheet: par vs. D5
ID	ENTREZ	EC	SYMBOL	GENENAME	logFC	p-value	fdr	A	R
17230830	21808		Tgfb2	transforming growth factor, beta 2	1.96	2.1e-12	3.1e-10	6.3	-4.3
17520560	211586		Tfdp2	transcription factor Dp 2	1.89	4.6e-10	3.6e-08	8.5	-6.6
17534425	20843		Stag2	stromal antigen 2	1.08	5.7e-07	1.8e-05	9.2	-8.1
17459236	56150		Mad2l1	MAD2 mitotic arrest deficient-like 1	-1.24	5.6e-06	0.00013	8	-9.2
17434297	12571	2.7.11.22	Cdk6	cyclin-dependent kinase 6	0.97	7.1e-06	0.00015	10.4	-9.4
17524698	12581		Cdkn2d	cyclin-dependent kinase inhibitor 2D (p19, inhibits CDK4)	-1.15	7.5e-06	0.00016	7.2	-8.4
17502781	68999		Anapc10	anaphase promoting complex subunit 10	-1.16	1.2e-05	0.00024	6.4	-7.5
17520775	20842		Stag1	stromal antigen 1	1	1.2e-05	0.00024	9.1	-8.1
17311846	17869		Myc	myelocytomatosis oncogene	1.35	1.4e-05	0.00027	10.9	-9.6
17471222	12444		Ccnd2	cyclin D2	-1.01	1.7e-05	0.00031	9.7	-10.7
17338269	12445		Ccnd3	cyclin D3	-1.14	2.2e-05	0.0004	7.6	-8.8
17351886	17126		Smad2	SMAD family member 2	-0.62	2.6e-05	0.00045	9	-9.7
17237899	12567	2.7.11.22	Cdk4	cyclin-dependent kinase 4	-0.56	4.5e-05	0.00072	11.2	-11.8
17291559	13557		E2f3	E2F transcription factor 3	0.87	9.5e-05	0.0013	7.7	-6.9
17428217	12580		Cdkn2c	cyclin-dependent kinase inhibitor 2C (p18, inhibits CDK4)	-1.04	0.00013	0.0017	7.8	-8.8
17315878	27401		Skp2	S-phase kinase-associated protein 2 (p45)	1.29	0.00023	0.0027	9.5	-8.2
17316996	19357		Rad21	RAD21 cohesin complex component	0.53	0.00024	0.0028	11.4	-10.8
17528111	17127		Smad3	SMAD family member 3	1.01	0.00025	0.0029	9	-8
17369555	11350	2.7.10.2	Abl1	c-abl oncogene 1, non-receptor tyrosine kinase	0.87	0.00025	0.0029	6.9	-6
17235511	17873		Gadd45b	growth arrest and DNA-damage-inducible 45 beta	-1.69	0.00045	0.0047	7.3	-9
17522235	12530	3.1.3.48	Cdc25a	cell division cycle 25A	0.89	0.00057	0.0058	8	-7.1
17421571	71890		Mad2l2	MAD2 mitotic arrest deficient-like 2	-0.56	0.00063	0.0063	7.8	-8.3
17484040	12237		Bub3	BUB3 mitotic checkpoint protein	0.51	0.0017	0.014	10.4	-9.9
17475342	21803		Tgfb1	transforming growth factor, beta 1	0.55	0.0017	0.014	10	-9.5
17256225	23834		Cdc6	cell division cycle 6	1.24	0.0021	0.017	8.5	-7.2
17313276	56438		Rbx1	ring-box 1	-0.64	0.0022	0.018	9	-9.6
17423823	50793		Orc3	origin recognition complex, subunit 3	-0.6	0.0031	0.023	7.6	-8.2
17270648	217232		Cdc27	cell division cycle 27	0.49	0.0037	0.027	10.5	-10
17353520	12532	3.1.3.48	Cdc25c	cell division cycle 25C	-0.99	0.0046	0.031	7.8	-8.8
17525503	12649	2.7.11.1	Chek1	checkpoint kinase 1	0.65	0.0047	0.032	9.1	-8.5
17431049	55948		Sfn	stratifin	-0.56	0.0057	0.038	7.2	-7.8
17313284	328572	2.3.1.48	Ep300	E1A binding protein p300	0.72	0.0058	0.038	9.5	-8.7
17503431	56452		Orc6	origin recognition complex, subunit 6	-0.57	0.0061	0.04	7.9	-8.5
17396132	13559		E2f5	E2F transcription factor 5	0.57	0.0069	0.043	7.9	-7.4
17468798	17216		Mcm2	minichromosome maintenance complex component 2	-0.73	0.007	0.044	9.5	-10.2
17538862	24061		Smc1a	structural maintenance of chromosomes 1A	0.54	0.0074	0.046	9.5	-9
17335467	12575		Cdkn1a	cyclin-dependent kinase inhibitor 1A (P21)	0.98	0.0089	0.053	9.1	-8.1
17436399	22629		Ywhah	tyrosine 3-monooxygenase/tryptophan 5-monooxygenase activation protein, eta polypeptide	-0.39	0.01	0.059	7.4	-7.8
17426166	66440		Cdc26	cell division cycle 26	-0.55	0.012	0.066	8.1	-8.7
17467316	13197		Gadd45a	growth arrest and DNA-damage-inducible 45 alpha	-0.89	0.012	0.067	9	-9.9
17280235	22630		Ywhaq	tyrosine 3-monooxygenase/tryptophan 5-monooxygenase activation protein, theta polypeptide	-0.35	0.012	0.069	6.4	-6.7
17411761	12448		Ccne2	cyclin E2	-0.79	0.013	0.073	6.6	-7.4
17399904	22631		Ywhaz	tyrosine 3-monooxygenase/tryptophan 5-monooxygenase activation protein, zeta polypeptide	0.36	0.015	0.081	12.4	-12
17440575	50883	2.7.11.1	Chek2	checkpoint kinase 2	-0.73	0.016	0.083	7.2	-7.9
17261944	30939		Pttg1	pituitary tumor-transforming gene 1	-0.5	0.019	0.094	7.8	-8.3
17527054	11920	2.7.11.1	Atm	ataxia telangiectasia mutated	0.82	0.023	0.11	7.4	-6.6
17445996	26429		Orc5	origin recognition complex, subunit 5	0.34	0.027	0.12	7.6	-7.2
17482739	18817	2.7.11.21	Plk1	polo-like kinase 1	0.54	0.027	0.12	10.3	-9.7
17445507	27214		Dbf4	DBF4 zinc finger	-0.31	0.026	0.12	8.9	-9.2
17245248	17246	6.3.2.19	Mdm2	transformed mouse 3T3 cell double minute 2	-0.33	0.029	0.13	8.4	-8.8
17327681	12914	2.3.1.48	Crebbp	CREB binding protein	0.4	0.03	0.13	10.5	-10.1
17328978	12544		Cdc45	cell division cycle 45	-0.47	0.037	0.16	7.7	-8.2
17241692	12534	2.7.11.22	Cdk1	cyclin-dependent kinase 1	-0.41	0.041	0.17	9.5	-9.9
17421080	22642		Zbtb17	zinc finger and BTB domain containing 17	-0.34	0.042	0.17	6.7	-7.1
17353488	52563		Cdc23	CDC23 cell division cycle 23	-0.35	0.045	0.18	8.8	-9.1
17391422	17222		Anapc1	anaphase promoting complex subunit 1	0.3	0.056	0.21	9.9	-9.6
17463718	12576		Cdkn1b	cyclin-dependent kinase inhibitor 1B	-0.43	0.062	0.22	8.3	-8.7
17221633	17215		Mcm3	minichromosome maintenance complex component 3	0.59	0.066	0.23	9.8	-9.2
17420024	242705		E2f2	E2F transcription factor 2	-0.5	0.067	0.24	6.2	-6.7
17355366	17128		Smad4	SMAD family member 4	-0.23	0.075	0.26	10.3	-10.6
17282743	21809		Tgfb3	transforming growth factor, beta 3	0.29	0.081	0.27	8.3	-8
17481743	22390	2.7.11.1	Wee1	WEE 1 homolog 1 (S. pombe)	0.47	0.087	0.28	8.9	-8.4
17243312	56371		Fzr1	fizzy/cell division cycle 20 related 1 (Drosophila)	-0.29	0.088	0.29	9.1	-9.4
17323209	19090	2.7.11.1	Prkdc	protein kinase, DNA activated, catalytic polypeptide	-0.37	0.094	0.3	6.4	-6.8
17437425	52206		Anapc4	anaphase promoting complex subunit 4	0.33	0.11	0.33	9.5	-9.2
17452477	59008		Anapc5	anaphase-promoting complex subunit 5	-0.31	0.11	0.34	10.6	-10.9
17393160	13555		E2f1	E2F transcription factor 1	-0.35	0.12	0.34	7.6	-8
17427147	12578		Cdkn2a	cyclin-dependent kinase inhibitor 2A	0.24	0.13	0.37	5.5	-5.3
17251659	22059		Trp53	transformation related protein 53	0.38	0.14	0.38	9.6	-9.2
17253108	22627		Ywhae	tyrosine 3-monooxygenase/tryptophan 5-monooxygenase activation protein, epsilon polypeptide	0.16	0.16	0.41	12.4	-12.2
17223390	18393		Orc2	origin recognition complex, subunit 2	-0.31	0.16	0.42	8.8	-9.1
17295757	268697		Ccnb1	cyclin B1	-0.31	0.16	0.42	9.1	-9.4
17520851	69010		Anapc13	anaphase promoting complex subunit 13	0.24	0.18	0.44	10.2	-10
17539781	209091		Ccnb3	cyclin B3	0.2	0.19	0.45	2.6	-2.4
17528586	12442		Ccnb2	cyclin B2	-0.37	0.19	0.46	9.8	-10.2
17429177	107995		Cdc20	cell division cycle 20	-0.3	0.21	0.48	9.7	-10
17498502	12443		Ccnd1	cyclin D1	0.39	0.21	0.48	11.7	-11.3
17295718	12572	2.7.11.22	Cdk7	cyclin-dependent kinase 7	-0.2	0.22	0.49	7.2	-7.4
17489886	12447		Ccne1	cyclin E1	-0.32	0.22	0.5	5.9	-6.3
17360355	13006		Smc3	structural maintenance of chromosomes 3	0.21	0.23	0.5	10.1	-9.9
17287361	23882		Gadd45g	growth arrest and DNA-damage-inducible 45 gamma	-0.61	0.24	0.52	7	-7.7
17393684	19650		Rbl1	retinoblastoma-like 1 (p107)	-0.27	0.24	0.52	8.8	-9
17503756	19651		Rbl2	retinoblastoma-like 2	-0.28	0.23	0.52	7.7	-8
17391376	12235	2.7.11.1	Bub1	BUB1, mitotic checkpoint serine/threonine kinase	-0.3	0.26	0.54	8.9	-9.2
17458074	26965		Cul1	cullin 1	-0.21	0.26	0.55	9.5	-9.8
17405274	12427		Ccna1	cyclin A1	-0.2	0.26	0.55	4.1	-4.3
17457573	381759	2.7.11.1	Wee2	WEE1 homolog 2 (S. pombe)	-0.2	0.28	0.57	2.7	-2.9
17499310	21781		Tfdp1	transcription factor Dp 1	-0.29	0.31	0.6	10.2	-10.5
17391971	18538		Pcna	proliferating cell nuclear antigen	-0.28	0.35	0.64	10.7	-11
17499353	69957		Cdc16	CDC16 cell division cycle 16	-0.13	0.39	0.67	9	-9.2
17430397	433759	3.5.1.98	Hdac1	histone deacetylase 1	-0.23	0.39	0.67	10.1	-10.4
17454226	17220		Mcm7	minichromosome maintenance complex component 7	0.23	0.43	0.7	9.6	-9.4
17404821	12428		Ccna2	cyclin A2	-0.2	0.43	0.7	10.4	-10.6
17315352	105988	3.4.22.49	Espl1	extra spindle pole bodies 1, separase	0.15	0.49	0.75	8.1	-8
17498245	12577		Cdkn1c	cyclin-dependent kinase inhibitor 1C (P57)	-0.11	0.49	0.75	4.7	-4.8
17454521	17120		Mad1l1	MAD1 mitotic arrest deficient 1-like 1	-0.13	0.49	0.75	8.1	-8.3
17367892	99152		Anapc2	anaphase promoting complex subunit 2	0.12	0.51	0.76	8.5	-8.4
17328432	17217		Mcm4	minichromosome maintenance complex component 4	-0.23	0.54	0.78	9.7	-9.9
17416690	18392		Orc1	origin recognition complex, subunit 1	-0.15	0.54	0.78	6	-6.2
17376446	12531	3.1.3.48	Cdc25b	cell division cycle 25B	-0.18	0.54	0.78	9.2	-9.4
17384994	26428		Orc4	origin recognition complex, subunit 4	-0.09	0.56	0.79	8	-8.1
17490038	434175		Gm5593	predicted gene 5593	-0.16	0.57	0.8	7.6	-7.7
17308570	19645		Rb1	retinoblastoma 1	0.13	0.59	0.81	9.1	-9
17325560	56637	2.7.11.26	Gsk3b	glycogen synthase kinase 3 beta	0.09	0.59	0.81	10.4	-10.3
17519910	22137	2.7.12.1	Ttk	Ttk protein kinase	0.11	0.59	0.81	8.4	-8.3
17249425	21402		Skp1a	S-phase kinase-associated protein 1A	0.1	0.61	0.82	9.8	-9.7
17320037	140557		Smc1b	structural maintenance of chromosomes 1B	-0.09	0.6	0.82	2.8	-2.9
17502583	17218		Mcm5	minichromosome maintenance complex component 5	0.14	0.65	0.85	10.1	-10
17374569	12236	2.7.11.1	Bub1b	BUB1B, mitotic checkpoint serine/threonine kinase	0.11	0.68	0.86	8.7	-8.6
17504715	104394		E2f4	E2F transcription factor 4	-0.07	0.71	0.88	10.4	-10.5
17442107	56317		Anapc7	anaphase promoting complex subunit 7	0.04	0.73	0.89	8.1	-8.1
17439978	12545	2.7.11.1	Cdc7	cell division cycle 7 (S. cerevisiae)	0.08	0.73	0.89	7	-6.9
17232560	15182	3.5.1.98	Hdac2	histone deacetylase 2	-0.05	0.74	0.89	9.1	-9.2
17520439	245000	2.7.11.1	Atr	ataxia telangiectasia and Rad3 related	0.07	0.76	0.9	7.6	-7.6
17409668	229776	3.1.3.48	Cdc14a	CDC14 cell division cycle 14A	-0.07	0.77	0.91	7.7	-7.8
17334102	268930	2.7.11.1	Pkmyt1	protein kinase, membrane associated tyrosine/threonine 1	-0.07	0.78	0.91	7.8	-7.8
17246299	12566	2.7.11.22	Cdk2	cyclin-dependent kinase 2	0.05	0.85	0.94	8.7	-8.6
17288970	66671		Ccnh	cyclin H	-0.04	0.84	0.94	8.3	-8.4
17427155	12579		Cdkn2b	cyclin-dependent kinase inhibitor 2B (p15, inhibits CDK4)	-0.03	0.9	0.96	5.7	-5.8
17293675	218294	3.1.3.48	Cdc14b	CDC14 cell division cycle 14B	-0.02	0.93	0.98	7.1	-7.1
17379328	54401		Ywhab	tyrosine 3-monooxygenase/tryptophan 5-monooxygenase activation protein, beta polypeptide	0.01	0.95	0.98	10.5	-10.5
17226550	17219		Mcm6	minichromosome maintenance complex component 6	-0.01	0.97	0.99	9.9	-9.9

## Sheet: par vs. D10
	ENTREZ	EC	SYMBOL	GENENAME	logFC	p-value	fdr	A	R
17230830	21808		Tgfb2	transforming growth factor, beta 2	1.87	5.1e-12	6.6e-10	6.3	-4.4
17520560	211586		Tfdp2	transcription factor Dp 2	1.99	1.8e-10	1.5e-08	8.5	-6.5
17534425	20843		Stag2	stromal antigen 2	1.16	2e-07	7.7e-06	9.2	-8.1
17338269	12445		Ccnd3	cyclin D3	-1.4	1.3e-06	3.9e-05	7.6	-9
17471222	12444		Ccnd2	cyclin D2	-1.16	2.6e-06	7e-05	9.7	-10.8
17316996	19357		Rad21	RAD21 cohesin complex component	0.73	4.9e-06	0.00012	11.4	-10.6
17459236	56150		Mad2l1	MAD2 mitotic arrest deficient-like 1	-1.21	7.3e-06	0.00017	8	-9.2
17237899	12567	2.7.11.22	Cdk4	cyclin-dependent kinase 4	-0.62	1.3e-05	0.00028	11.2	-11.9
17524698	12581		Cdkn2d	cyclin-dependent kinase inhibitor 2D (p19, inhibits CDK4)	-1.07	2.1e-05	0.00041	7.2	-8.3
17311846	17869		Myc	myelocytomatosis oncogene	1.28	2.8e-05	0.00052	10.9	-9.6
17436399	22629		Ywhah	tyrosine 3-monooxygenase/tryptophan 5-monooxygenase activation protein, eta polypeptide	-0.7	4e-05	0.00072	7.4	-8.1
17291559	13557		E2f3	E2F transcription factor 3	0.93	4.3e-05	0.00075	7.7	-6.8
17428217	12580		Cdkn2c	cyclin-dependent kinase inhibitor 2C (p18, inhibits CDK4)	-1.11	5.8e-05	0.00098	7.8	-8.9
17434297	12571	2.7.11.22	Cdk6	cyclin-dependent kinase 6	0.75	0.00016	0.0023	10.4	-9.6
17502781	68999		Anapc10	anaphase promoting complex subunit 10	-0.89	0.00029	0.0037	6.4	-7.3
17431049	55948		Sfn	stratifin	-0.71	0.00077	0.0082	7.2	-7.9
17520775	20842		Stag1	stromal antigen 1	0.69	0.00086	0.009	9.1	-8.5
17245248	17246	6.3.2.19	Mdm2	transformed mouse 3T3 cell double minute 2	-0.54	0.00095	0.0098	8.4	-9
17520851	69010		Anapc13	anaphase promoting complex subunit 13	0.64	0.0013	0.012	10.2	-9.6
17351886	17126		Smad2	SMAD family member 2	-0.44	0.0013	0.012	9	-9.5
17423823	50793		Orc3	origin recognition complex, subunit 3	-0.63	0.0021	0.018	7.6	-8.3
17445996	26429		Orc5	origin recognition complex, subunit 5	0.49	0.0024	0.02	7.6	-7.1
17313284	328572	2.3.1.48	Ep300	E1A binding protein p300	0.78	0.0033	0.026	9.5	-8.7
17393160	13555		E2f1	E2F transcription factor 1	-0.66	0.0054	0.039	7.6	-8.3
17445507	27214		Dbf4	DBF4 zinc finger	-0.39	0.0057	0.04	8.9	-9.3
17315878	27401		Skp2	S-phase kinase-associated protein 2 (p45)	0.89	0.006	0.042	9.5	-8.6
17369555	11350	2.7.10.2	Abl1	c-abl oncogene 1, non-receptor tyrosine kinase	0.6	0.0065	0.045	6.9	-6.3
17411761	12448		Ccne2	cyclin E2	-0.83	0.01	0.063	6.6	-7.4
17235511	17873		Gadd45b	growth arrest and DNA-damage-inducible 45 beta	-1.15	0.011	0.067	7.3	-8.5
17468798	17216		Mcm2	minichromosome maintenance complex component 2	-0.67	0.011	0.069	9.5	-10.2
17525503	12649	2.7.11.1	Chek1	checkpoint kinase 1	0.56	0.013	0.078	9.1	-8.6
17426166	66440		Cdc26	cell division cycle 26	-0.53	0.015	0.085	8.1	-8.6
17527054	11920	2.7.11.1	Atm	ataxia telangiectasia mutated	0.87	0.016	0.092	7.4	-6.5
17353520	12532	3.1.3.48	Cdc25c	cell division cycle 25C	-0.78	0.02	0.11	7.8	-8.6
17328978	12544		Cdc45	cell division cycle 45	-0.53	0.02	0.11	7.7	-8.2
17522235	12530	3.1.3.48	Cdc25a	cell division cycle 25A	0.55	0.021	0.11	8	-7.5
17454521	17120		Mad1l1	MAD1 mitotic arrest deficient 1-like 1	-0.46	0.021	0.11	8.1	-8.6
17315352	105988	3.4.22.49	Espl1	extra spindle pole bodies 1, separase	0.52	0.026	0.13	8.1	-7.6
17503431	56452		Orc6	origin recognition complex, subunit 6	-0.44	0.028	0.14	7.9	-8.4
17504715	104394		E2f4	E2F transcription factor 4	-0.45	0.028	0.14	10.4	-10.9
17484040	12237		Bub3	BUB3 mitotic checkpoint protein	0.33	0.031	0.15	10.4	-10.1
17538862	24061		Smc1a	structural maintenance of chromosomes 1A	0.42	0.033	0.15	9.5	-9.1
17241692	12534	2.7.11.22	Cdk1	cyclin-dependent kinase 1	-0.43	0.034	0.16	9.5	-9.9
17528111	17127		Smad3	SMAD family member 3	0.53	0.034	0.16	9	-8.5
17489886	12447		Ccne1	cyclin E1	-0.58	0.035	0.16	5.9	-6.5
17421571	71890		Mad2l2	MAD2 mitotic arrest deficient-like 2	-0.31	0.038	0.17	7.8	-8.1
17440575	50883	2.7.11.1	Chek2	checkpoint kinase 2	-0.6	0.041	0.18	7.2	-7.8
17270648	217232		Cdc27	cell division cycle 27	0.31	0.048	0.2	10.5	-10.1
17539781	209091		Ccnb3	cyclin B3	0.31	0.047	0.2	2.6	-2.3
17295757	268697		Ccnb1	cyclin B1	-0.45	0.047	0.2	9.1	-9.6
17256225	23834		Cdc6	cell division cycle 6	0.71	0.056	0.22	8.5	-7.8
17261944	30939		Pttg1	pituitary tumor-transforming gene 1	-0.39	0.059	0.23	7.8	-8.2
17452477	59008		Anapc5	anaphase-promoting complex subunit 5	-0.36	0.072	0.26	10.6	-10.9
17528586	12442		Ccnb2	cyclin B2	-0.5	0.08	0.28	9.8	-10.3
17396132	13559		E2f5	E2F transcription factor 5	0.35	0.08	0.28	7.9	-7.6
17420024	242705		E2f2	E2F transcription factor 2	-0.48	0.08	0.28	6.2	-6.7
17475342	21803		Tgfb1	transforming growth factor, beta 1	0.27	0.095	0.31	10	-9.7
17404821	12428		Ccna2	cyclin A2	-0.42	0.095	0.31	10.4	-10.8
17391422	17222		Anapc1	anaphase promoting complex subunit 1	0.26	0.097	0.32	9.9	-9.7
17251659	22059		Trp53	transformation related protein 53	0.43	0.095	0.32	9.6	-9.1
17421080	22642		Zbtb17	zinc finger and BTB domain containing 17	-0.26	0.11	0.34	6.7	-7
17427147	12578		Cdkn2a	cyclin-dependent kinase inhibitor 2A	0.26	0.12	0.36	5.5	-5.3
17308570	19645		Rb1	retinoblastoma 1	0.35	0.14	0.39	9.1	-8.8
17490038	434175		Gm5593	predicted gene 5593	-0.44	0.13	0.39	7.6	-8
17249425	21402		Skp1a	S-phase kinase-associated protein 1A	0.3	0.14	0.4	9.8	-9.5
17442107	56317		Anapc7	anaphase promoting complex subunit 7	0.17	0.15	0.41	8.1	-8
17335467	12575		Cdkn1a	cyclin-dependent kinase inhibitor 1A (P21)	0.51	0.15	0.41	9.1	-8.6
17399904	22631		Ywhaz	tyrosine 3-monooxygenase/tryptophan 5-monooxygenase activation protein, zeta polypeptide	0.2	0.15	0.42	12.4	-12.2
17328432	17217		Mcm4	minichromosome maintenance complex component 4	-0.52	0.16	0.44	9.7	-10.2
17223390	18393		Orc2	origin recognition complex, subunit 2	-0.3	0.18	0.46	8.8	-9.1
17246299	12566	2.7.11.22	Cdk2	cyclin-dependent kinase 2	-0.33	0.19	0.47	8.7	-9
17393684	19650		Rbl1	retinoblastoma-like 1 (p107)	-0.3	0.2	0.49	8.8	-9
17353488	52563		Cdc23	CDC23 cell division cycle 23	-0.21	0.22	0.51	8.8	-9
17295718	12572	2.7.11.22	Cdk7	cyclin-dependent kinase 7	-0.2	0.23	0.53	7.2	-7.4
17391971	18538		Pcna	proliferating cell nuclear antigen	-0.35	0.25	0.55	10.7	-11.1
17458074	26965		Cul1	cullin 1	-0.22	0.25	0.56	9.5	-9.8
17327681	12914	2.3.1.48	Crebbp	CREB binding protein	0.19	0.27	0.58	10.5	-10.3
17429177	107995		Cdc20	cell division cycle 20	-0.25	0.28	0.59	9.7	-9.9
17499310	21781		Tfdp1	transcription factor Dp 1	-0.3	0.28	0.59	10.2	-10.5
17313276	56438		Rbx1	ring-box 1	-0.2	0.29	0.6	9	-9.2
17391376	12235	2.7.11.1	Bub1	BUB1, mitotic checkpoint serine/threonine kinase	-0.28	0.29	0.6	8.9	-9.2
17405274	12427		Ccna1	cyclin A1	-0.19	0.29	0.6	4.1	-4.3
17379328	54401		Ywhab	tyrosine 3-monooxygenase/tryptophan 5-monooxygenase activation protein, beta polypeptide	-0.23	0.32	0.62	10.5	-10.7
17288970	66671		Ccnh	cyclin H	-0.18	0.32	0.63	8.3	-8.5
17416690	18392		Orc1	origin recognition complex, subunit 1	-0.25	0.33	0.64	6	-6.3
17482739	18817	2.7.11.21	Plk1	polo-like kinase 1	0.22	0.33	0.64	10.3	-10
17334102	268930	2.7.11.1	Pkmyt1	protein kinase, membrane associated tyrosine/threonine 1	-0.25	0.34	0.64	7.8	-8
17280235	22630		Ywhaq	tyrosine 3-monooxygenase/tryptophan 5-monooxygenase activation protein, theta polypeptide	-0.12	0.34	0.65	6.4	-6.5
17323209	19090	2.7.11.1	Prkdc	protein kinase, DNA activated, catalytic polypeptide	-0.19	0.38	0.68	6.4	-6.6
17320037	140557		Smc1b	structural maintenance of chromosomes 1B	-0.14	0.39	0.69	2.8	-3
17243312	56371		Fzr1	fizzy/cell division cycle 20 related 1 (Drosophila)	-0.14	0.4	0.7	9.1	-9.3
17355366	17128		Smad4	SMAD family member 4	-0.1	0.41	0.71	10.3	-10.4
17232560	15182	3.5.1.98	Hdac2	histone deacetylase 2	-0.12	0.42	0.71	9.1	-9.2
17221633	17215		Mcm3	minichromosome maintenance complex component 3	0.24	0.43	0.72	9.8	-9.5
17253108	22627		Ywhae	tyrosine 3-monooxygenase/tryptophan 5-monooxygenase activation protein, epsilon polypeptide	0.09	0.44	0.73	12.4	-12.3
17384994	26428		Orc4	origin recognition complex, subunit 4	-0.11	0.46	0.74	8	-8.1
17287361	23882		Gadd45g	growth arrest and DNA-damage-inducible 45 gamma	-0.38	0.46	0.74	7	-7.4
17520439	245000	2.7.11.1	Atr	ataxia telangiectasia and Rad3 related	0.16	0.48	0.76	7.6	-7.5
17409668	229776	3.1.3.48	Cdc14a	CDC14 cell division cycle 14A	-0.16	0.48	0.76	7.7	-7.9
17437425	52206		Anapc4	anaphase promoting complex subunit 4	0.14	0.49	0.77	9.5	-9.3
17519910	22137	2.7.12.1	Ttk	Ttk protein kinase	-0.14	0.5	0.77	8.4	-8.6
17439978	12545	2.7.11.1	Cdc7	cell division cycle 7 (S. cerevisiae)	-0.15	0.54	0.79	7	-7.1
17499353	69957		Cdc16	CDC16 cell division cycle 16	-0.09	0.54	0.8	9	-9.1
17463718	12576		Cdkn1b	cyclin-dependent kinase inhibitor 1B	-0.13	0.55	0.8	8.3	-8.4
17454226	17220		Mcm7	minichromosome maintenance complex component 7	0.16	0.58	0.82	9.6	-9.4
17367892	99152		Anapc2	anaphase promoting complex subunit 2	-0.09	0.62	0.84	8.5	-8.6
17293675	218294	3.1.3.48	Cdc14b	CDC14 cell division cycle 14B	0.11	0.62	0.84	7.1	-7
17430397	433759	3.5.1.98	Hdac1	histone deacetylase 1	-0.13	0.63	0.85	10.1	-10.3
17374569	12236	2.7.11.1	Bub1b	BUB1B, mitotic checkpoint serine/threonine kinase	0.12	0.66	0.86	8.7	-8.6
17427155	12579		Cdkn2b	cyclin-dependent kinase inhibitor 2B (p15, inhibits CDK4)	0.09	0.65	0.86	5.7	-5.6
17503756	19651		Rbl2	retinoblastoma-like 2	0.1	0.65	0.86	7.7	-7.6
17282743	21809		Tgfb3	transforming growth factor, beta 3	-0.07	0.68	0.87	8.3	-8.4
17502583	17218		Mcm5	minichromosome maintenance complex component 5	0.1	0.74	0.9	10.1	-10
17481743	22390	2.7.11.1	Wee1	WEE 1 homolog 1 (S. pombe)	0.09	0.74	0.9	8.9	-8.8
17226550	17219		Mcm6	minichromosome maintenance complex component 6	-0.07	0.78	0.92	9.9	-10
17498502	12443		Ccnd1	cyclin D1	-0.08	0.78	0.92	11.7	-11.8
17498245	12577		Cdkn1c	cyclin-dependent kinase inhibitor 1C (P57)	0.04	0.81	0.93	4.7	-4.6
17325560	56637	2.7.11.26	Gsk3b	glycogen synthase kinase 3 beta	-0.04	0.79	0.93	10.4	-10.4
17457573	381759	2.7.11.1	Wee2	WEE1 homolog 2 (S. pombe)	-0.03	0.88	0.96	2.7	-2.7
17360355	13006		Smc3	structural maintenance of chromosomes 3	0.02	0.91	0.97	10.1	-10.1
17467316	13197		Gadd45a	growth arrest and DNA-damage-inducible 45 alpha	0.02	0.96	0.99	9	-9
17376446	12531	3.1.3.48	Cdc25b	cell division cycle 25B	-0.01	0.96	0.99	9.2	-9.3

## Sheet: par vs. D15
ID	ENTREZ	EC	SYMBOL	GENENAME	logFC	p-value	fdr	A	R
17230830	21808		Tgfb2	transforming growth factor, beta 2	1.99	1.5e-12	2.4e-10	6.3	-4.3
17520560	211586		Tfdp2	transcription factor Dp 2	2.5	2.1e-12	3.2e-10	8.5	-6
17256225	23834		Cdc6	cell division cycle 6	3.1	1.3e-08	6.8e-07	8.5	-5.4
17525503	12649	2.7.11.1	Chek1	checkpoint kinase 1	1.67	4.6e-08	2.1e-06	9.1	-7.5
17534425	20843		Stag2	stromal antigen 2	1.09	5.4e-07	1.7e-05	9.2	-8.1
17316996	19357		Rad21	RAD21 cohesin complex component	0.83	7.1e-07	2.2e-05	11.4	-10.5
17315878	27401		Skp2	S-phase kinase-associated protein 2 (p45)	1.94	1.1e-06	3.4e-05	9.5	-7.6
17249425	21402		Skp1a	S-phase kinase-associated protein 1A	1.16	5.1e-06	0.00012	9.8	-8.6
17520775	20842		Stag1	stromal antigen 1	1.07	5e-06	0.00012	9.1	-8.1
17221633	17215		Mcm3	minichromosome maintenance complex component 3	1.81	5.5e-06	0.00013	9.8	-8
17235511	17873		Gadd45b	growth arrest and DNA-damage-inducible 45 beta	-2.38	7.7e-06	0.00017	7.3	-9.7
17471222	12444		Ccnd2	cyclin D2	-1.02	1.4e-05	0.00029	9.7	-10.7
17411761	12448		Ccne2	cyclin E2	1.51	3.7e-05	0.00065	6.6	-5.1
17484040	12237		Bub3	BUB3 mitotic checkpoint protein	0.67	0.00011	0.0017	10.4	-9.7
17421080	22642		Zbtb17	zinc finger and BTB domain containing 17	-0.73	0.00013	0.0019	6.7	-7.5
17520851	69010		Anapc13	anaphase promoting complex subunit 13	0.78	0.00016	0.0023	10.2	-9.4
17520439	245000	2.7.11.1	Atr	ataxia telangiectasia and Rad3 related	0.98	0.00019	0.0026	7.6	-6.7
17468798	17216		Mcm2	minichromosome maintenance complex component 2	1.06	0.00025	0.0033	9.5	-8.4
17467316	13197		Gadd45a	growth arrest and DNA-damage-inducible 45 alpha	-1.4	0.00028	0.0036	9	-10.4
17226550	17219		Mcm6	minichromosome maintenance complex component 6	1.16	0.0003	0.0037	9.9	-8.8
17315352	105988	3.4.22.49	Espl1	extra spindle pole bodies 1, separase	0.93	0.0003	0.0038	8.1	-7.2
17328432	17217		Mcm4	minichromosome maintenance complex component 4	1.49	0.00042	0.005	9.7	-8.2
17502583	17218		Mcm5	minichromosome maintenance complex component 5	1.23	0.00047	0.0055	10.1	-8.9
17538862	24061		Smc1a	structural maintenance of chromosomes 1A	0.73	0.00066	0.0073	9.5	-8.8
17291559	13557		E2f3	E2F transcription factor 3	0.72	0.00068	0.0075	7.7	-7
17245248	17246	6.3.2.19	Mdm2	transformed mouse 3T3 cell double minute 2	-0.56	0.0007	0.0076	8.4	-9
17338269	12445		Ccnd3	cyclin D3	-0.83	0.00077	0.0083	7.6	-8.5
17481743	22390	2.7.11.1	Wee1	WEE 1 homolog 1 (S. pombe)	1.01	0.00089	0.0092	8.9	-7.9
17270648	217232		Cdc27	cell division cycle 27	0.57	0.00096	0.0099	10.5	-9.9
17454226	17220		Mcm7	minichromosome maintenance complex component 7	1.08	0.0012	0.012	9.6	-8.5
17482739	18817	2.7.11.21	Plk1	polo-like kinase 1	0.83	0.0014	0.013	10.3	-9.4
17527054	11920	2.7.11.1	Atm	ataxia telangiectasia mutated	1.19	0.0018	0.016	7.4	-6.2
17439978	12545	2.7.11.1	Cdc7	cell division cycle 7 (S. cerevisiae)	0.83	0.0018	0.016	7	-6.1
17522235	12530	3.1.3.48	Cdc25a	cell division cycle 25A	0.79	0.0017	0.016	8	-7.2
17504715	104394		E2f4	E2F transcription factor 4	-0.66	0.0022	0.02	10.4	-11.1
17416690	18392		Orc1	origin recognition complex, subunit 1	0.84	0.0028	0.024	6	-5.2
17431049	55948		Sfn	stratifin	-0.62	0.0028	0.024	7.2	-7.8
17519910	22137	2.7.12.1	Ttk	Ttk protein kinase	0.63	0.0043	0.034	8.4	-7.8
17313276	56438		Rbx1	ring-box 1	0.58	0.0052	0.039	9	-8.4
17434297	12571	2.7.11.22	Cdk6	cyclin-dependent kinase 6	0.51	0.0055	0.041	10.4	-9.9
17391422	17222		Anapc1	anaphase promoting complex subunit 1	0.44	0.0073	0.051	9.9	-9.5
17421571	71890		Mad2l2	MAD2 mitotic arrest deficient-like 2	-0.4	0.0091	0.061	7.8	-8.2
17436399	22629		Ywhah	tyrosine 3-monooxygenase/tryptophan 5-monooxygenase activation protein, eta polypeptide	-0.38	0.011	0.07	7.4	-7.8
17391971	18538		Pcna	proliferating cell nuclear antigen	0.8	0.014	0.084	10.7	-9.9
17374569	12236	2.7.11.1	Bub1b	BUB1B, mitotic checkpoint serine/threonine kinase	0.68	0.017	0.097	8.7	-8.1
17325560	56637	2.7.11.26	Gsk3b	glycogen synthase kinase 3 beta	-0.4	0.019	0.1	10.4	-10.8
17428217	12580		Cdkn2c	cyclin-dependent kinase inhibitor 2C (p18, inhibits CDK4)	-0.57	0.019	0.11	7.8	-8.3
17369555	11350	2.7.10.2	Abl1	c-abl oncogene 1, non-receptor tyrosine kinase	0.49	0.021	0.11	6.9	-6.4
17437425	52206		Anapc4	anaphase promoting complex subunit 4	0.49	0.021	0.12	9.5	-9
17320037	140557		Smc1b	structural maintenance of chromosomes 1B	-0.41	0.022	0.12	2.8	-3.2
17351886	17126		Smad2	SMAD family member 2	-0.29	0.022	0.12	9	-9.3
17328978	12544		Cdc45	cell division cycle 45	0.52	0.022	0.12	7.7	-7.2
17360355	13006		Smc3	structural maintenance of chromosomes 3	0.41	0.022	0.12	10.1	-9.7
17287361	23882		Gadd45g	growth arrest and DNA-damage-inducible 45 gamma	-1.23	0.024	0.13	7	-8.3
17393684	19650		Rbl1	retinoblastoma-like 1 (p107)	0.54	0.024	0.13	8.8	-8.2
17503431	56452		Orc6	origin recognition complex, subunit 6	0.44	0.028	0.14	7.9	-7.5
17353520	12532	3.1.3.48	Cdc25c	cell division cycle 25C	-0.73	0.03	0.15	7.8	-8.5
17539781	209091		Ccnb3	cyclin B3	0.33	0.034	0.16	2.6	-2.3
17502781	68999		Anapc10	anaphase promoting complex subunit 10	-0.46	0.035	0.17	6.4	-6.9
17399904	22631		Ywhaz	tyrosine 3-monooxygenase/tryptophan 5-monooxygenase activation protein, zeta polypeptide	0.31	0.034	0.17	12.4	-12.1
17280235	22630		Ywhaq	tyrosine 3-monooxygenase/tryptophan 5-monooxygenase activation protein, theta polypeptide	-0.28	0.039	0.18	6.4	-6.7
17489886	12447		Ccne1	cyclin E1	0.57	0.038	0.18	5.9	-5.4
17499310	21781		Tfdp1	transcription factor Dp 1	0.61	0.037	0.18	10.2	-9.6
17282743	21809		Tgfb3	transforming growth factor, beta 3	-0.34	0.043	0.19	8.3	-8.6
17311846	17869		Myc	myelocytomatosis oncogene	-0.51	0.049	0.22	10.9	-11.4
17440575	50883	2.7.11.1	Chek2	checkpoint kinase 2	0.56	0.055	0.23	7.2	-6.7
17430397	433759	3.5.1.98	Hdac1	histone deacetylase 1	0.53	0.058	0.24	10.1	-9.6
17384994	26428		Orc4	origin recognition complex, subunit 4	0.29	0.06	0.25	8	-7.7
17391376	12235	2.7.11.1	Bub1	BUB1, mitotic checkpoint serine/threonine kinase	0.51	0.06	0.25	8.9	-8.4
17295757	268697		Ccnb1	cyclin B1	0.42	0.064	0.26	9.1	-8.7
17327681	12914	2.3.1.48	Crebbp	CREB binding protein	-0.33	0.069	0.27	10.5	-10.8
17463718	12576		Cdkn1b	cyclin-dependent kinase inhibitor 1B	-0.4	0.082	0.3	8.3	-8.7
17246299	12566	2.7.11.22	Cdk2	cyclin-dependent kinase 2	0.44	0.082	0.3	8.7	-8.3
17498502	12443		Ccnd1	cyclin D1	0.52	0.093	0.33	11.7	-11.2
17393160	13555		E2f1	E2F transcription factor 1	0.36	0.1	0.35	7.6	-7.3
17253108	22627		Ywhae	tyrosine 3-monooxygenase/tryptophan 5-monooxygenase activation protein, epsilon polypeptide	0.18	0.11	0.36	12.4	-12.2
17232560	15182	3.5.1.98	Hdac2	histone deacetylase 2	0.25	0.11	0.36	9.1	-8.9
17503756	19651		Rbl2	retinoblastoma-like 2	0.39	0.1	0.36	7.7	-7.3
17237899	12567	2.7.11.22	Cdk4	cyclin-dependent kinase 4	-0.18	0.12	0.39	11.2	-11.4
17490038	434175		Gm5593	predicted gene 5593	0.44	0.13	0.41	7.6	-7.1
17454521	17120		Mad1l1	MAD1 mitotic arrest deficient 1-like 1	0.26	0.17	0.48	8.1	-7.9
17379328	54401		Ywhab	tyrosine 3-monooxygenase/tryptophan 5-monooxygenase activation protein, beta polypeptide	0.29	0.2	0.52	10.5	-10.2
17241692	12534	2.7.11.22	Cdk1	cyclin-dependent kinase 1	0.24	0.22	0.55	9.5	-9.3
17475342	21803		Tgfb1	transforming growth factor, beta 1	0.19	0.22	0.55	10	-9.8
17367892	99152		Anapc2	anaphase promoting complex subunit 2	0.22	0.23	0.56	8.5	-8.3
17404821	12428		Ccna2	cyclin A2	0.3	0.23	0.56	10.4	-10.1
17313284	328572	2.3.1.48	Ep300	E1A binding protein p300	0.29	0.24	0.57	9.5	-9.2
17335467	12575		Cdkn1a	cyclin-dependent kinase inhibitor 1A (P21)	0.41	0.25	0.58	9.1	-8.7
17498245	12577		Cdkn1c	cyclin-dependent kinase inhibitor 1C (P57)	-0.19	0.25	0.59	4.7	-4.8
17499353	69957		Cdc16	CDC16 cell division cycle 16	-0.15	0.29	0.63	9	-9.2
17243312	56371		Fzr1	fizzy/cell division cycle 20 related 1 (Drosophila)	-0.17	0.32	0.65	9.1	-9.3
17423823	50793		Orc3	origin recognition complex, subunit 3	-0.19	0.31	0.65	7.6	-7.8
17355366	17128		Smad4	SMAD family member 4	-0.12	0.33	0.66	10.3	-10.4
17452477	59008		Anapc5	anaphase-promoting complex subunit 5	0.18	0.34	0.68	10.6	-10.4
17457573	381759	2.7.11.1	Wee2	WEE1 homolog 2 (S. pombe)	-0.17	0.35	0.69	2.7	-2.9
17308570	19645		Rb1	retinoblastoma 1	0.21	0.38	0.71	9.1	-8.9
17295718	12572	2.7.11.22	Cdk7	cyclin-dependent kinase 7	0.14	0.38	0.71	7.2	-7.1
17429177	107995		Cdc20	cell division cycle 20	0.2	0.39	0.72	9.7	-9.5
17323209	19090	2.7.11.1	Prkdc	protein kinase, DNA activated, catalytic polypeptide	0.17	0.42	0.75	6.4	-6.3
17420024	242705		E2f2	E2F transcription factor 2	0.21	0.43	0.75	6.2	-6
17458074	26965		Cul1	cullin 1	0.13	0.48	0.79	9.5	-9.4
17528111	17127		Smad3	SMAD family member 3	0.16	0.5	0.8	9	-8.9
17445996	26429		Orc5	origin recognition complex, subunit 5	0.09	0.52	0.81	7.6	-7.5
17459236	56150		Mad2l1	MAD2 mitotic arrest deficient-like 1	-0.13	0.53	0.81	8	-8.1
17445507	27214		Dbf4	DBF4 zinc finger	0.08	0.54	0.82	8.9	-8.8
17288970	66671		Ccnh	cyclin H	0.11	0.56	0.83	8.3	-8.2
17524698	12581		Cdkn2d	cyclin-dependent kinase inhibitor 2D (p19, inhibits CDK4)	-0.12	0.55	0.83	7.2	-7.3
17334102	268930	2.7.11.1	Pkmyt1	protein kinase, membrane associated tyrosine/threonine 1	-0.12	0.64	0.87	7.8	-7.9
17223390	18393		Orc2	origin recognition complex, subunit 2	0.09	0.67	0.89	8.8	-8.7
17376446	12531	3.1.3.48	Cdc25b	cell division cycle 25B	-0.13	0.67	0.89	9.2	-9.4
17405274	12427		Ccna1	cyclin A1	-0.07	0.68	0.89	4.1	-4.2
17409668	229776	3.1.3.48	Cdc14a	CDC14 cell division cycle 14A	0.09	0.71	0.9	7.7	-7.6
17426166	66440		Cdc26	cell division cycle 26	-0.07	0.73	0.91	8.1	-8.2
17293675	218294	3.1.3.48	Cdc14b	CDC14 cell division cycle 14B	0.08	0.73	0.91	7.1	-7
17251659	22059		Trp53	transformation related protein 53	-0.07	0.79	0.93	9.6	-9.6
17528586	12442		Ccnb2	cyclin B2	-0.06	0.83	0.95	9.8	-9.9
17396132	13559		E2f5	E2F transcription factor 5	0.04	0.83	0.95	7.9	-7.9
17427147	12578		Cdkn2a	cyclin-dependent kinase inhibitor 2A	-0.03	0.87	0.96	5.5	-5.5
17442107	56317		Anapc7	anaphase promoting complex subunit 7	-0.02	0.86	0.96	8.1	-8.2
17261944	30939		Pttg1	pituitary tumor-transforming gene 1	-0.03	0.89	0.97	7.8	-7.8
17353488	52563		Cdc23	CDC23 cell division cycle 23	-0.01	0.93	0.98	8.8	-8.8
17427155	12579		Cdkn2b	cyclin-dependent kinase inhibitor 2B (p15, inhibits CDK4)	0	0.99	1	5.7	-5.7

## Sheet: par vs. D20
ID	ENTREZ	EC	SYMBOL	GENENAME	logFC	p-value	fdr	A	R
17520560	211586		Tfdp2	transcription factor Dp 2	2.85	1.5e-13	2.8e-11	8.5	-5.6
17230830	21808		Tgfb2	transforming growth factor, beta 2	1.98	1.7e-12	2.2e-10	6.3	-4.3
17316996	19357		Rad21	RAD21 cohesin complex component	1.16	2.6e-09	1.4e-07	11.4	-10.2
17256225	23834		Cdc6	cell division cycle 6	3.14	1.1e-08	4.9e-07	8.5	-5.3
17482739	18817	2.7.11.21	Plk1	polo-like kinase 1	1.68	2e-07	6.4e-06	10.3	-8.6
17534425	20843		Stag2	stromal antigen 2	1.15	2.3e-07	7.2e-06	9.2	-8.1
17481743	22390	2.7.11.1	Wee1	WEE 1 homolog 1 (S. pombe)	1.92	2.5e-07	7.6e-06	8.9	-7
17315352	105988	3.4.22.49	Espl1	extra spindle pole bodies 1, separase	1.57	3.1e-07	9.3e-06	8.1	-6.5
17525503	12649	2.7.11.1	Chek1	checkpoint kinase 1	1.47	3.5e-07	1e-05	9.1	-7.6
17519910	22137	2.7.12.1	Ttk	Ttk protein kinase	1.37	6e-07	1.6e-05	8.4	-7.1
17235511	17873		Gadd45b	growth arrest and DNA-damage-inducible 45 beta	-2.82	7e-07	1.9e-05	7.3	-10.1
17471222	12444		Ccnd2	cyclin D2	-1.24	9.4e-07	2.4e-05	9.7	-10.9
17291559	13557		E2f3	E2F transcription factor 3	1.2	1.2e-06	3e-05	7.7	-6.5
17249425	21402		Skp1a	S-phase kinase-associated protein 1A	1.22	2.8e-06	5.9e-05	9.8	-8.5
17315878	27401		Skp2	S-phase kinase-associated protein 2 (p45)	1.8	3.7e-06	7.6e-05	9.5	-7.7
17429177	107995		Cdc20	cell division cycle 20	1.41	4.2e-06	8.5e-05	9.7	-8.3
17484040	12237		Bub3	BUB3 mitotic checkpoint protein	0.86	4.9e-06	9.7e-05	10.4	-9.5
17454226	17220		Mcm7	minichromosome maintenance complex component 7	1.66	8.8e-06	0.00016	9.6	-7.9
17538862	24061		Smc1a	structural maintenance of chromosomes 1A	1.02	1.4e-05	0.00023	9.5	-8.5
17520775	20842		Stag1	stromal antigen 1	0.96	2.2e-05	0.00034	9.1	-8.2
17467316	13197		Gadd45a	growth arrest and DNA-damage-inducible 45 alpha	-1.73	2.3e-05	0.00036	9	-10.8
17490038	434175		Gm5593	predicted gene 5593	1.45	4.3e-05	0.0006	7.6	-6.1
17221633	17215		Mcm3	minichromosome maintenance complex component 3	1.54	4.4e-05	0.00062	9.8	-8.2
17416690	18392		Orc1	origin recognition complex, subunit 1	1.21	7.9e-05	0.001	6	-4.8
17328978	12544		Cdc45	cell division cycle 45	0.98	0.00012	0.0015	7.7	-6.7
17287361	23882		Gadd45g	growth arrest and DNA-damage-inducible 45 gamma	-2.29	0.00016	0.0019	7	-9.3
17411761	12448		Ccne2	cyclin E2	1.32	0.00017	0.002	6.6	-5.2
17369555	11350	2.7.10.2	Abl1	c-abl oncogene 1, non-receptor tyrosine kinase	0.85	0.00028	0.003	6.9	-6
17475342	21803		Tgfb1	transforming growth factor, beta 1	0.66	0.0003	0.0031	10	-9.3
17374569	12236	2.7.11.1	Bub1b	BUB1B, mitotic checkpoint serine/threonine kinase	1.12	0.00031	0.0032	8.7	-7.6
17295757	268697		Ccnb1	cyclin B1	0.92	0.00032	0.0033	9.1	-8.2
17328432	17217		Mcm4	minichromosome maintenance complex component 4	1.42	0.00066	0.006	9.7	-8.3
17404821	12428		Ccna2	cyclin A2	0.93	0.0009	0.0078	10.4	-9.4
17270648	217232		Cdc27	cell division cycle 27	0.56	0.0011	0.0094	10.5	-9.9
17502781	68999		Anapc10	anaphase promoting complex subunit 10	-0.76	0.0012	0.01	6.4	-7.2
17431049	55948		Sfn	stratifin	-0.68	0.0013	0.01	7.2	-7.9
17440575	50883	2.7.11.1	Chek2	checkpoint kinase 2	1	0.0015	0.012	7.2	-6.2
17434297	12571	2.7.11.22	Cdk6	cyclin-dependent kinase 6	0.6	0.0016	0.012	10.4	-9.8
17445996	26429		Orc5	origin recognition complex, subunit 5	-0.51	0.0017	0.013	7.6	-8.1
17367892	99152		Anapc2	anaphase promoting complex subunit 2	0.64	0.0017	0.013	8.5	-7.9
17245248	17246	6.3.2.19	Mdm2	transformed mouse 3T3 cell double minute 2	-0.49	0.0024	0.017	8.4	-8.9
17226550	17219		Mcm6	minichromosome maintenance complex component 6	0.89	0.0032	0.022	9.9	-9
17313276	56438		Rbx1	ring-box 1	0.61	0.0033	0.023	9	-8.4
17445507	27214		Dbf4	DBF4 zinc finger	0.42	0.0033	0.023	8.9	-8.4
17399904	22631		Ywhaz	tyrosine 3-monooxygenase/tryptophan 5-monooxygenase activation protein, zeta polypeptide	0.45	0.0036	0.024	12.4	-12
17504715	104394		E2f4	E2F transcription factor 4	-0.62	0.0036	0.024	10.4	-11
17261944	30939		Pttg1	pituitary tumor-transforming gene 1	0.63	0.0038	0.026	7.8	-7.2
17454521	17120		Mad1l1	MAD1 mitotic arrest deficient 1-like 1	0.59	0.0044	0.029	8.1	-7.5
17391422	17222		Anapc1	anaphase promoting complex subunit 1	0.46	0.005	0.032	9.9	-9.5
17528586	12442		Ccnb2	cyclin B2	0.85	0.0051	0.033	9.8	-9
17391376	12235	2.7.11.1	Bub1	BUB1, mitotic checkpoint serine/threonine kinase	0.79	0.0054	0.034	8.9	-8.1
17421080	22642		Zbtb17	zinc finger and BTB domain containing 17	-0.48	0.0058	0.036	6.7	-7.2
17520439	245000	2.7.11.1	Atr	ataxia telangiectasia and Rad3 related	0.67	0.0059	0.037	7.6	-7
17520851	69010		Anapc13	anaphase promoting complex subunit 13	0.52	0.0061	0.038	10.2	-9.7
17338269	12445		Ccnd3	cyclin D3	-0.64	0.0068	0.041	7.6	-8.3
17502583	17218		Mcm5	minichromosome maintenance complex component 5	0.88	0.0076	0.045	10.1	-9.2
17499353	69957		Cdc16	CDC16 cell division cycle 16	-0.4	0.0099	0.056	9	-9.4
17391971	18538		Pcna	proliferating cell nuclear antigen	0.84	0.01	0.057	10.7	-9.9
17522235	12530	3.1.3.48	Cdc25a	cell division cycle 25A	0.61	0.012	0.064	8	-7.4
17282743	21809		Tgfb3	transforming growth factor, beta 3	-0.43	0.012	0.065	8.3	-8.7
17243312	56371		Fzr1	fizzy/cell division cycle 20 related 1 (Drosophila)	0.43	0.014	0.072	9.1	-8.7
17241692	12534	2.7.11.22	Cdk1	cyclin-dependent kinase 1	0.5	0.015	0.076	9.5	-9
17463718	12576		Cdkn1b	cyclin-dependent kinase inhibitor 1B	-0.58	0.015	0.076	8.3	-8.9
17253108	22627		Ywhae	tyrosine 3-monooxygenase/tryptophan 5-monooxygenase activation protein, epsilon polypeptide	0.28	0.018	0.089	12.4	-12.1
17442107	56317		Anapc7	anaphase promoting complex subunit 7	-0.28	0.024	0.11	8.1	-8.4
17527054	11920	2.7.11.1	Atm	ataxia telangiectasia mutated	0.81	0.025	0.11	7.4	-6.6
17237899	12567	2.7.11.22	Cdk4	cyclin-dependent kinase 4	-0.26	0.028	0.12	11.2	-11.5
17468798	17216		Mcm2	minichromosome maintenance complex component 2	0.57	0.03	0.13	9.5	-8.9
17421571	71890		Mad2l2	MAD2 mitotic arrest deficient-like 2	-0.32	0.033	0.14	7.8	-8.1
17311846	17869		Myc	myelocytomatosis oncogene	0.52	0.042	0.17	10.9	-10.4
17409668	229776	3.1.3.48	Cdc14a	CDC14 cell division cycle 14A	0.48	0.046	0.18	7.7	-7.2
17280235	22630		Ywhaq	tyrosine 3-monooxygenase/tryptophan 5-monooxygenase activation protein, theta polypeptide	-0.27	0.045	0.18	6.4	-6.6
17498245	12577		Cdkn1c	cyclin-dependent kinase inhibitor 1C (P57)	-0.34	0.046	0.18	4.7	-5
17223390	18393		Orc2	origin recognition complex, subunit 2	-0.43	0.057	0.21	8.8	-9.2
17246299	12566	2.7.11.22	Cdk2	cyclin-dependent kinase 2	0.49	0.056	0.21	8.7	-8.2
17313284	328572	2.3.1.48	Ep300	E1A binding protein p300	0.47	0.061	0.22	9.5	-9
17499310	21781		Tfdp1	transcription factor Dp 1	0.53	0.064	0.22	10.2	-9.6
17355366	17128		Smad4	SMAD family member 4	0.23	0.072	0.24	10.3	-10.1
17360355	13006		Smc3	structural maintenance of chromosomes 3	0.31	0.071	0.24	10.1	-9.8
17323209	19090	2.7.11.1	Prkdc	protein kinase, DNA activated, catalytic polypeptide	-0.39	0.077	0.25	6.4	-6.8
17393160	13555		E2f1	E2F transcription factor 1	0.39	0.078	0.25	7.6	-7.2
17428217	12580		Cdkn2c	cyclin-dependent kinase inhibitor 2C (p18, inhibits CDK4)	0.4	0.086	0.27	7.8	-7.4
17334102	268930	2.7.11.1	Pkmyt1	protein kinase, membrane associated tyrosine/threonine 1	0.44	0.091	0.28	7.8	-7.3
17503756	19651		Rbl2	retinoblastoma-like 2	0.41	0.09	0.28	7.7	-7.3
17528111	17127		Smad3	SMAD family member 3	0.39	0.11	0.31	9	-8.6
17295718	12572	2.7.11.22	Cdk7	cyclin-dependent kinase 7	-0.27	0.1	0.31	7.2	-7.5
17376446	12531	3.1.3.48	Cdc25b	cell division cycle 25B	0.49	0.11	0.32	9.2	-8.7
17439978	12545	2.7.11.1	Cdc7	cell division cycle 7 (S. cerevisiae)	0.37	0.13	0.35	7	-6.6
17459236	56150		Mad2l1	MAD2 mitotic arrest deficient-like 1	-0.33	0.13	0.36	8	-8.3
17379328	54401		Ywhab	tyrosine 3-monooxygenase/tryptophan 5-monooxygenase activation protein, beta polypeptide	0.34	0.14	0.38	10.5	-10.2
17524698	12581		Cdkn2d	cyclin-dependent kinase inhibitor 2D (p19, inhibits CDK4)	0.29	0.16	0.41	7.2	-6.9
17458074	26965		Cul1	cullin 1	-0.26	0.18	0.44	9.5	-9.8
17498502	12443		Ccnd1	cyclin D1	0.37	0.22	0.5	11.7	-11.3
17405274	12427		Ccna1	cyclin A1	-0.21	0.23	0.52	4.1	-4.4
17232560	15182	3.5.1.98	Hdac2	histone deacetylase 2	0.18	0.24	0.53	9.1	-8.9
17320037	140557		Smc1b	structural maintenance of chromosomes 1B	-0.19	0.26	0.54	2.8	-3
17396132	13559		E2f5	E2F transcription factor 5	0.22	0.25	0.54	7.9	-7.7
17308570	19645		Rb1	retinoblastoma 1	0.25	0.28	0.57	9.1	-8.9
17251659	22059		Trp53	transformation related protein 53	0.25	0.32	0.61	9.6	-9.3
17430397	433759	3.5.1.98	Hdac1	histone deacetylase 1	0.27	0.32	0.61	10.1	-9.9
17437425	52206		Anapc4	anaphase promoting complex subunit 4	0.2	0.34	0.63	9.5	-9.3
17384994	26428		Orc4	origin recognition complex, subunit 4	0.14	0.35	0.64	8	-7.9
17452477	59008		Anapc5	anaphase-promoting complex subunit 5	0.17	0.38	0.67	10.6	-10.4
17436399	22629		Ywhah	tyrosine 3-monooxygenase/tryptophan 5-monooxygenase activation protein, eta polypeptide	-0.12	0.39	0.67	7.4	-7.5
17335467	12575		Cdkn1a	cyclin-dependent kinase inhibitor 1A (P21)	0.29	0.41	0.69	9.1	-8.8
17423823	50793		Orc3	origin recognition complex, subunit 3	0.13	0.49	0.75	7.6	-7.5
17420024	242705		E2f2	E2F transcription factor 2	0.18	0.51	0.76	6.2	-6
17288970	66671		Ccnh	cyclin H	-0.11	0.55	0.79	8.3	-8.4
17427147	12578		Cdkn2a	cyclin-dependent kinase inhibitor 2A	0.09	0.58	0.81	5.5	-5.4
17503431	56452		Orc6	origin recognition complex, subunit 6	-0.09	0.64	0.84	7.9	-8
17353488	52563		Cdc23	CDC23 cell division cycle 23	0.08	0.63	0.84	8.8	-8.7
17457573	381759	2.7.11.1	Wee2	WEE1 homolog 2 (S. pombe)	0.05	0.79	0.92	2.7	-2.7
17351886	17126		Smad2	SMAD family member 2	-0.03	0.79	0.92	9	-9.1
17489886	12447		Ccne1	cyclin E1	-0.07	0.79	0.92	5.9	-6
17426166	66440		Cdc26	cell division cycle 26	-0.04	0.83	0.94	8.1	-8.1
17325560	56637	2.7.11.26	Gsk3b	glycogen synthase kinase 3 beta	0.03	0.83	0.94	10.4	-10.3
17539781	209091		Ccnb3	cyclin B3	-0.03	0.85	0.94	2.6	-2.7
17293675	218294	3.1.3.48	Cdc14b	CDC14 cell division cycle 14B	0.03	0.88	0.96	7.1	-7
17393684	19650		Rbl1	retinoblastoma-like 1 (p107)	0.03	0.89	0.96	8.8	-8.7
17427155	12579		Cdkn2b	cyclin-dependent kinase inhibitor 2B (p15, inhibits CDK4)	0.02	0.91	0.97	5.7	-5.7
17353520	12532	3.1.3.48	Cdc25c	cell division cycle 25C	0.03	0.93	0.97	7.8	-7.8
17327681	12914	2.3.1.48	Crebbp	CREB binding protein	0.01	0.97	0.99	10.5	-10.5

## Sheet: par vs. D25
	ENTREZ	EC	SYMBOL	GENENAME	logFC	p-value	fdr	A	R
17230830	21808		Tgfb2	transforming growth factor, beta 2	2.01	1.3e-12	1.7e-10	6.3	-4.3
17520560	211586		Tfdp2	transcription factor Dp 2	2.37	6.3e-12	6.7e-10	8.5	-6.1
17235511	17873		Gadd45b	growth arrest and DNA-damage-inducible 45 beta	-3.99	2e-09	1.1e-07	7.3	-11.3
17475342	21803		Tgfb1	transforming growth factor, beta 1	1.24	4.9e-08	1.8e-06	10	-8.8
17256225	23834		Cdc6	cell division cycle 6	2.38	9.6e-07	2.3e-05	8.5	-6.1
17245248	17246	6.3.2.19	Mdm2	transformed mouse 3T3 cell double minute 2	-0.93	1.3e-06	3.1e-05	8.4	-9.4
17538862	24061		Smc1a	structural maintenance of chromosomes 1A	1.18	1.9e-06	4.2e-05	9.5	-8.3
17498502	12443		Ccnd1	cyclin D1	1.84	2.7e-06	5.7e-05	11.7	-9.8
17421080	22642		Zbtb17	zinc finger and BTB domain containing 17	-0.97	3.2e-06	6.7e-05	6.7	-7.7
17525503	12649	2.7.11.1	Chek1	checkpoint kinase 1	1.25	4.1e-06	8.3e-05	9.1	-7.9
17287361	23882		Gadd45g	growth arrest and DNA-damage-inducible 45 gamma	-2.94	7.1e-06	0.00013	7	-10
17520775	20842		Stag1	stromal antigen 1	1.02	9.6e-06	0.00017	9.1	-8.1
17471222	12444		Ccnd2	cyclin D2	-1.05	1.1e-05	0.00019	9.7	-10.7
17467316	13197		Gadd45a	growth arrest and DNA-damage-inducible 45 alpha	-1.79	1.5e-05	0.00025	9	-10.8
17316996	19357		Rad21	RAD21 cohesin complex component	0.63	3.5e-05	0.00051	11.4	-10.7
17315878	27401		Skp2	S-phase kinase-associated protein 2 (p45)	1.5	3.8e-05	0.00055	9.5	-8
17315352	105988	3.4.22.49	Espl1	extra spindle pole bodies 1, separase	1.09	4.9e-05	0.00069	8.1	-7
17520851	69010		Anapc13	anaphase promoting complex subunit 13	0.86	5.7e-05	0.00077	10.2	-9.3
17391422	17222		Anapc1	anaphase promoting complex subunit 1	0.71	8.4e-05	0.0011	9.9	-9.2
17528586	12442		Ccnb2	cyclin B2	1.3	8.8e-05	0.0011	9.8	-8.5
17482739	18817	2.7.11.21	Plk1	polo-like kinase 1	1.07	9.6e-05	0.0012	10.3	-9.2
17452477	59008		Anapc5	anaphase-promoting complex subunit 5	0.89	0.00012	0.0015	10.6	-9.7
17328978	12544		Cdc45	cell division cycle 45	0.96	0.00016	0.0019	7.7	-6.7
17434297	12571	2.7.11.22	Cdk6	cyclin-dependent kinase 6	0.74	0.00018	0.0021	10.4	-9.6
17226550	17219		Mcm6	minichromosome maintenance complex component 6	1.2	0.0002	0.0023	9.9	-8.7
17440575	50883	2.7.11.1	Chek2	checkpoint kinase 2	1.2	0.00027	0.0029	7.2	-6
17369555	11350	2.7.10.2	Abl1	c-abl oncogene 1, non-receptor tyrosine kinase	0.85	0.00031	0.0033	6.9	-6
17221633	17215		Mcm3	minichromosome maintenance complex component 3	1.26	0.00041	0.0041	9.8	-8.5
17528111	17127		Smad3	SMAD family member 3	0.95	0.00044	0.0044	9	-8.1
17468798	17216		Mcm2	minichromosome maintenance complex component 2	1	0.00047	0.0046	9.5	-8.5
17519910	22137	2.7.12.1	Ttk	Ttk protein kinase	0.81	0.00047	0.0046	8.4	-7.6
17502781	68999		Anapc10	anaphase promoting complex subunit 10	-0.84	0.00051	0.0049	6.4	-7.2
17454226	17220		Mcm7	minichromosome maintenance complex component 7	1.14	0.00068	0.0063	9.6	-8.5
17484040	12237		Bub3	BUB3 mitotic checkpoint protein	0.56	0.00077	0.007	10.4	-9.8
17328432	17217		Mcm4	minichromosome maintenance complex component 4	1.36	0.001	0.0091	9.7	-8.4
17534425	20843		Stag2	stromal antigen 2	0.58	0.0011	0.0094	9.2	-8.6
17520439	245000	2.7.11.1	Atr	ataxia telangiectasia and Rad3 related	0.76	0.0022	0.017	7.6	-6.9
17379328	54401		Ywhab	tyrosine 3-monooxygenase/tryptophan 5-monooxygenase activation protein, beta polypeptide	0.76	0.0024	0.018	10.5	-9.7
17426166	66440		Cdc26	cell division cycle 26	-0.66	0.0031	0.022	8.1	-8.8
17367892	99152		Anapc2	anaphase promoting complex subunit 2	0.58	0.0042	0.028	8.5	-8
17374569	12236	2.7.11.1	Bub1b	BUB1B, mitotic checkpoint serine/threonine kinase	0.84	0.0041	0.028	8.7	-7.9
17393684	19650		Rbl1	retinoblastoma-like 1 (p107)	-0.69	0.005	0.032	8.8	-9.4
17458074	26965		Cul1	cullin 1	0.57	0.0052	0.033	9.5	-9
17295757	268697		Ccnb1	cyclin B1	0.66	0.0059	0.037	9.1	-8.5
17396132	13559		E2f5	E2F transcription factor 5	-0.57	0.0065	0.04	7.9	-8.5
17323209	19090	2.7.11.1	Prkdc	protein kinase, DNA activated, catalytic polypeptide	-0.62	0.0075	0.045	6.4	-7
17338269	12445		Ccnd3	cyclin D3	-0.62	0.0083	0.049	7.6	-8.3
17504715	104394		E2f4	E2F transcription factor 4	-0.54	0.0091	0.053	10.4	-11
17490038	434175		Gm5593	predicted gene 5593	0.8	0.01	0.057	7.6	-6.8
17431049	55948		Sfn	stratifin	-0.51	0.011	0.06	7.2	-7.7
17291559	13557		E2f3	E2F transcription factor 3	0.5	0.011	0.062	7.7	-7.2
17437425	52206		Anapc4	anaphase promoting complex subunit 4	0.53	0.014	0.072	9.5	-9
17454521	17120		Mad1l1	MAD1 mitotic arrest deficient 1-like 1	0.49	0.014	0.075	8.1	-7.6
17503756	19651		Rbl2	retinoblastoma-like 2	0.59	0.016	0.082	7.7	-7.1
17249425	21402		Skp1a	S-phase kinase-associated protein 1A	0.5	0.017	0.086	9.8	-9.3
17280235	22630		Ywhaq	tyrosine 3-monooxygenase/tryptophan 5-monooxygenase activation protein, theta polypeptide	-0.33	0.018	0.09	6.4	-6.7
17442107	56317		Anapc7	anaphase promoting complex subunit 7	-0.29	0.02	0.097	8.1	-8.4
17393160	13555		E2f1	E2F transcription factor 1	0.51	0.026	0.12	7.6	-7.1
17421571	71890		Mad2l2	MAD2 mitotic arrest deficient-like 2	-0.32	0.031	0.14	7.8	-8.1
17399904	22631		Ywhaz	tyrosine 3-monooxygenase/tryptophan 5-monooxygenase activation protein, zeta polypeptide	0.31	0.033	0.14	12.4	-12.1
17522235	12530	3.1.3.48	Cdc25a	cell division cycle 25A	0.5	0.034	0.14	8	-7.5
17481743	22390	2.7.11.1	Wee1	WEE 1 homolog 1 (S. pombe)	0.58	0.037	0.15	8.9	-8.3
17288970	66671		Ccnh	cyclin H	0.4	0.036	0.15	8.3	-7.9
17391376	12235	2.7.11.1	Bub1	BUB1, mitotic checkpoint serine/threonine kinase	0.56	0.041	0.17	8.9	-8.4
17376446	12531	3.1.3.48	Cdc25b	cell division cycle 25B	0.64	0.042	0.17	9.2	-8.6
17320037	140557		Smc1b	structural maintenance of chromosomes 1B	-0.35	0.045	0.18	2.8	-3.2
17270648	217232		Cdc27	cell division cycle 27	0.31	0.049	0.19	10.5	-10.1
17391971	18538		Pcna	proliferating cell nuclear antigen	0.62	0.049	0.19	10.7	-10.1
17261944	30939		Pttg1	pituitary tumor-transforming gene 1	-0.4	0.051	0.19	7.8	-8.2
17409668	229776	3.1.3.48	Cdc14a	CDC14 cell division cycle 14A	-0.47	0.052	0.2	7.7	-8.2
17463718	12576		Cdkn1b	cyclin-dependent kinase inhibitor 1B	-0.44	0.054	0.2	8.3	-8.7
17429177	107995		Cdc20	cell division cycle 20	0.48	0.052	0.2	9.7	-9.2
17237899	12567	2.7.11.22	Cdk4	cyclin-dependent kinase 4	-0.23	0.054	0.2	11.2	-11.5
17420024	242705		E2f2	E2F transcription factor 2	0.51	0.062	0.22	6.2	-5.7
17502583	17218		Mcm5	minichromosome maintenance complex component 5	0.58	0.064	0.23	10.1	-9.5
17436399	22629		Ywhah	tyrosine 3-monooxygenase/tryptophan 5-monooxygenase activation protein, eta polypeptide	-0.27	0.064	0.23	7.4	-7.7
17404821	12428		Ccna2	cyclin A2	0.47	0.064	0.23	10.4	-9.9
17351886	17126		Smad2	SMAD family member 2	-0.22	0.073	0.25	9	-9.2
17539781	209091		Ccnb3	cyclin B3	0.27	0.073	0.25	2.6	-2.4
17353488	52563		Cdc23	CDC23 cell division cycle 23	0.3	0.082	0.27	8.8	-8.5
17439978	12545	2.7.11.1	Cdc7	cell division cycle 7 (S. cerevisiae)	0.42	0.087	0.28	7	-6.5
17416690	18392		Orc1	origin recognition complex, subunit 1	0.44	0.092	0.29	6	-5.6
17411761	12448		Ccne2	cyclin E2	0.49	0.11	0.32	6.6	-6.1
17232560	15182	3.5.1.98	Hdac2	histone deacetylase 2	0.25	0.11	0.32	9.1	-8.9
17308570	19645		Rb1	retinoblastoma 1	0.38	0.11	0.33	9.1	-8.7
17246299	12566	2.7.11.22	Cdk2	cyclin-dependent kinase 2	0.37	0.14	0.38	8.7	-8.3
17311846	17869		Myc	myelocytomatosis oncogene	0.37	0.14	0.39	10.9	-10.5
17241692	12534	2.7.11.22	Cdk1	cyclin-dependent kinase 1	0.28	0.15	0.4	9.5	-9.2
17313284	328572	2.3.1.48	Ep300	E1A binding protein p300	-0.33	0.18	0.44	9.5	-9.8
17503431	56452		Orc6	origin recognition complex, subunit 6	-0.26	0.18	0.45	7.9	-8.2
17334102	268930	2.7.11.1	Pkmyt1	protein kinase, membrane associated tyrosine/threonine 1	0.3	0.24	0.53	7.8	-7.5
17335467	12575		Cdkn1a	cyclin-dependent kinase inhibitor 1A (P21)	0.4	0.26	0.55	9.1	-8.7
17355366	17128		Smad4	SMAD family member 4	-0.14	0.27	0.57	10.3	-10.5
17499310	21781		Tfdp1	transcription factor Dp 1	0.28	0.32	0.62	10.2	-9.9
17427155	12579		Cdkn2b	cyclin-dependent kinase inhibitor 2B (p15, inhibits CDK4)	0.2	0.33	0.63	5.7	-5.5
17428217	12580		Cdkn2c	cyclin-dependent kinase inhibitor 2C (p18, inhibits CDK4)	0.21	0.36	0.65	7.8	-7.6
17430397	433759	3.5.1.98	Hdac1	histone deacetylase 1	0.22	0.42	0.7	10.1	-9.9
17360355	13006		Smc3	structural maintenance of chromosomes 3	0.13	0.44	0.72	10.1	-10
17295718	12572	2.7.11.22	Cdk7	cyclin-dependent kinase 7	-0.12	0.46	0.73	7.2	-7.3
17527054	11920	2.7.11.1	Atm	ataxia telangiectasia mutated	-0.25	0.46	0.74	7.4	-7.6
17524698	12581		Cdkn2d	cyclin-dependent kinase inhibitor 2D (p19, inhibits CDK4)	0.15	0.46	0.74	7.2	-7.1
17327681	12914	2.3.1.48	Crebbp	CREB binding protein	-0.11	0.54	0.79	10.5	-10.6
17498245	12577		Cdkn1c	cyclin-dependent kinase inhibitor 1C (P57)	0.1	0.54	0.79	4.7	-4.6
17405274	12427		Ccna1	cyclin A1	-0.11	0.54	0.79	4.1	-4.2
17427147	12578		Cdkn2a	cyclin-dependent kinase inhibitor 2A	0.1	0.55	0.8	5.5	-5.4
17353520	12532	3.1.3.48	Cdc25c	cell division cycle 25C	-0.19	0.55	0.8	7.8	-8
17459236	56150		Mad2l1	MAD2 mitotic arrest deficient-like 1	-0.12	0.57	0.81	8	-8.1
17282743	21809		Tgfb3	transforming growth factor, beta 3	0.08	0.62	0.84	8.3	-8.2
17489886	12447		Ccne1	cyclin E1	0.13	0.63	0.84	5.9	-5.8
17325560	56637	2.7.11.26	Gsk3b	glycogen synthase kinase 3 beta	-0.07	0.64	0.85	10.4	-10.4
17384994	26428		Orc4	origin recognition complex, subunit 4	-0.06	0.7	0.88	8	-8.1
17293675	218294	3.1.3.48	Cdc14b	CDC14 cell division cycle 14B	0.07	0.75	0.9	7.1	-7
17313276	56438		Rbx1	ring-box 1	-0.05	0.77	0.91	9	-9.1
17251659	22059		Trp53	transformation related protein 53	0.07	0.77	0.91	9.6	-9.5
17499353	69957		Cdc16	CDC16 cell division cycle 16	0.04	0.8	0.93	9	-9
17457573	381759	2.7.11.1	Wee2	WEE1 homolog 2 (S. pombe)	-0.04	0.81	0.93	2.7	-2.8
17445507	27214		Dbf4	DBF4 zinc finger	0.03	0.84	0.94	8.9	-8.8
17223390	18393		Orc2	origin recognition complex, subunit 2	-0.04	0.86	0.95	8.8	-8.9
17423823	50793		Orc3	origin recognition complex, subunit 3	0.03	0.86	0.95	7.6	-7.6
17445996	26429		Orc5	origin recognition complex, subunit 5	0.02	0.87	0.96	7.6	-7.5
17243312	56371		Fzr1	fizzy/cell division cycle 20 related 1 (Drosophila)	-0.02	0.92	0.97	9.1	-9.1
17253108	22627		Ywhae	tyrosine 3-monooxygenase/tryptophan 5-monooxygenase activation protein, epsilon polypeptide	-0.01	0.92	0.97	12.4	-12.4

## Sheet: par vs. D60
ID	ENTREZ	EC	SYMBOL	GENENAME	logFC	p-value	fdr	A	R
17520560	211586		Tfdp2	transcription factor Dp 2	1.6	8.9e-09	5.7e-07	8.5	-6.9
17503756	19651		Rbl2	retinoblastoma-like 2	1.6	4.9e-07	2e-05	7.7	-6.1
17534425	20843		Stag2	stromal antigen 2	1.06	8.1e-07	3e-05	9.2	-8.1
17525503	12649	2.7.11.1	Chek1	checkpoint kinase 1	1.31	2.1e-06	6.7e-05	9.1	-7.8
17235511	17873		Gadd45b	growth arrest and DNA-damage-inducible 45 beta	-2.49	4.2e-06	0.00012	7.3	-9.8
17471222	12444		Ccnd2	cyclin D2	-1.12	4.1e-06	0.00012	9.7	-10.8
17316996	19357		Rad21	RAD21 cohesin complex component	0.65	2.1e-05	0.00048	11.4	-10.7
17538862	24061		Smc1a	structural maintenance of chromosomes 1A	0.86	0.00012	0.002	9.5	-8.7
17467316	13197		Gadd45a	growth arrest and DNA-damage-inducible 45 alpha	-1.46	0.00017	0.0028	9	-10.5
17237899	12567	2.7.11.22	Cdk4	cyclin-dependent kinase 4	-0.49	0.00022	0.0033	11.2	-11.7
17440575	50883	2.7.11.1	Chek2	checkpoint kinase 2	1.18	0.00032	0.0046	7.2	-6
17287361	23882		Gadd45g	growth arrest and DNA-damage-inducible 45 gamma	-2.08	0.00044	0.006	7	-9.1
17256225	23834		Cdc6	cell division cycle 6	1.4	0.00067	0.0083	8.5	-7.1
17428217	12580		Cdkn2c	cyclin-dependent kinase inhibitor 2C (p18, inhibits CDK4)	0.85	0.001	0.012	7.8	-6.9
17315878	27401		Skp2	S-phase kinase-associated protein 2 (p45)	1.09	0.0012	0.014	9.5	-8.4
17249425	21402		Skp1a	S-phase kinase-associated protein 1A	0.71	0.0014	0.015	9.8	-9.1
17226550	17219		Mcm6	minichromosome maintenance complex component 6	0.93	0.0023	0.023	9.9	-9
17520851	69010		Anapc13	anaphase promoting complex subunit 13	0.58	0.0028	0.026	10.2	-9.6
17325560	56637	2.7.11.26	Gsk3b	glycogen synthase kinase 3 beta	-0.53	0.0028	0.026	10.4	-10.9
17223390	18393		Orc2	origin recognition complex, subunit 2	-0.72	0.0033	0.03	8.8	-9.5
17524698	12581		Cdkn2d	cyclin-dependent kinase inhibitor 2D (p19, inhibits CDK4)	0.65	0.0035	0.031	7.2	-6.6
17421080	22642		Zbtb17	zinc finger and BTB domain containing 17	-0.52	0.0035	0.031	6.7	-7.2
17498245	12577		Cdkn1c	cyclin-dependent kinase inhibitor 1C (P57)	-0.53	0.0036	0.032	4.7	-5.2
17454226	17220		Mcm7	minichromosome maintenance complex component 7	0.94	0.0038	0.033	9.6	-8.7
17391376	12235	2.7.11.1	Bub1	BUB1, mitotic checkpoint serine/threonine kinase	0.82	0.004	0.035	8.9	-8.1
17327681	12914	2.3.1.48	Crebbp	CREB binding protein	-0.52	0.0064	0.05	10.5	-11
17355366	17128		Smad4	SMAD family member 4	0.37	0.0073	0.055	10.3	-10
17243312	56371		Fzr1	fizzy/cell division cycle 20 related 1 (Drosophila)	0.47	0.0078	0.058	9.1	-8.7
17504715	104394		E2f4	E2F transcription factor 4	-0.55	0.0083	0.061	10.4	-11
17481743	22390	2.7.11.1	Wee1	WEE 1 homolog 1 (S. pombe)	0.76	0.0084	0.062	8.9	-8.1
17315352	105988	3.4.22.49	Espl1	extra spindle pole bodies 1, separase	0.62	0.0091	0.065	8.1	-7.5
17280235	22630		Ywhaq	tyrosine 3-monooxygenase/tryptophan 5-monooxygenase activation protein, theta polypeptide	-0.36	0.0094	0.067	6.4	-6.7
17490038	434175		Gm5593	predicted gene 5593	0.81	0.0093	0.067	7.6	-6.7
17328978	12544		Cdc45	cell division cycle 45	0.59	0.01	0.072	7.7	-7.1
17323209	19090	2.7.11.1	Prkdc	protein kinase, DNA activated, catalytic polypeptide	-0.58	0.011	0.078	6.4	-7
17261944	30939		Pttg1	pituitary tumor-transforming gene 1	0.51	0.016	0.098	7.8	-7.3
17367892	99152		Anapc2	anaphase promoting complex subunit 2	0.46	0.018	0.11	8.5	-8.1
17282743	21809		Tgfb3	transforming growth factor, beta 3	0.41	0.018	0.11	8.3	-7.9
17416690	18392		Orc1	origin recognition complex, subunit 1	0.61	0.024	0.13	6	-5.4
17482739	18817	2.7.11.21	Plk1	polo-like kinase 1	0.56	0.022	0.13	10.3	-9.7
17270648	217232		Cdc27	cell division cycle 27	0.36	0.025	0.14	10.5	-10.1
17502781	68999		Anapc10	anaphase promoting complex subunit 10	-0.49	0.026	0.14	6.4	-6.9
17502583	17218		Mcm5	minichromosome maintenance complex component 5	0.71	0.027	0.15	10.1	-9.4
17452477	59008		Anapc5	anaphase-promoting complex subunit 5	0.45	0.028	0.15	10.6	-10.1
17241692	12534	2.7.11.22	Cdk1	cyclin-dependent kinase 1	0.44	0.03	0.16	9.5	-9.1
17475342	21803		Tgfb1	transforming growth factor, beta 1	0.35	0.033	0.17	10	-9.7
17295757	268697		Ccnb1	cyclin B1	0.48	0.038	0.19	9.1	-8.7
17442107	56317		Anapc7	anaphase promoting complex subunit 7	-0.25	0.042	0.2	8.1	-8.4
17338269	12445		Ccnd3	cyclin D3	-0.46	0.041	0.2	7.6	-8.1
17232560	15182	3.5.1.98	Hdac2	histone deacetylase 2	0.32	0.044	0.21	9.1	-8.8
17320037	140557		Smc1b	structural maintenance of chromosomes 1B	-0.34	0.05	0.22	2.8	-3.1
17436399	22629		Ywhah	tyrosine 3-monooxygenase/tryptophan 5-monooxygenase activation protein, eta polypeptide	-0.27	0.066	0.27	7.4	-7.7
17439978	12545	2.7.11.1	Cdc7	cell division cycle 7 (S. cerevisiae)	0.41	0.088	0.32	7	-6.5
17369555	11350	2.7.10.2	Abl1	c-abl oncogene 1, non-receptor tyrosine kinase	0.35	0.09	0.33	6.9	-6.5
17528111	17127		Smad3	SMAD family member 3	0.4	0.099	0.35	9	-8.6
17527054	11920	2.7.11.1	Atm	ataxia telangiectasia mutated	0.56	0.11	0.37	7.4	-6.8
17221633	17215		Mcm3	minichromosome maintenance complex component 3	0.49	0.12	0.39	9.8	-9.3
17520439	245000	2.7.11.1	Atr	ataxia telangiectasia and Rad3 related	0.35	0.12	0.4	7.6	-7.3
17539781	209091		Ccnb3	cyclin B3	0.23	0.13	0.4	2.6	-2.4
17420024	242705		E2f2	E2F transcription factor 2	0.41	0.13	0.4	6.2	-5.8
17528586	12442		Ccnb2	cyclin B2	0.43	0.13	0.41	9.8	-9.4
17427147	12578		Cdkn2a	cyclin-dependent kinase inhibitor 2A	0.24	0.13	0.42	5.5	-5.3
17519910	22137	2.7.12.1	Ttk	Ttk protein kinase	0.3	0.14	0.42	8.4	-8.1
17458074	26965		Cul1	cullin 1	0.27	0.15	0.45	9.5	-9.3
17245248	17246	6.3.2.19	Mdm2	transformed mouse 3T3 cell double minute 2	-0.2	0.17	0.47	8.4	-8.6
17445996	26429		Orc5	origin recognition complex, subunit 5	-0.2	0.17	0.48	7.6	-7.8
17426166	66440		Cdc26	cell division cycle 26	-0.27	0.18	0.5	8.1	-8.4
17427155	12579		Cdkn2b	cyclin-dependent kinase inhibitor 2B (p15, inhibits CDK4)	0.28	0.19	0.5	5.7	-5.5
17334102	268930	2.7.11.1	Pkmyt1	protein kinase, membrane associated tyrosine/threonine 1	0.33	0.2	0.51	7.8	-7.4
17429177	107995		Cdc20	cell division cycle 20	0.31	0.19	0.51	9.7	-9.4
17463718	12576		Cdkn1b	cyclin-dependent kinase inhibitor 1B	0.28	0.2	0.52	8.3	-8
17396132	13559		E2f5	E2F transcription factor 5	-0.24	0.21	0.54	7.9	-8.2
17328432	17217		Mcm4	minichromosome maintenance complex component 4	0.44	0.23	0.56	9.7	-9.3
17520775	20842		Stag1	stromal antigen 1	0.22	0.23	0.56	9.1	-8.9
17353488	52563		Cdc23	CDC23 cell division cycle 23	0.2	0.24	0.57	8.8	-8.6
17246299	12566	2.7.11.22	Cdk2	cyclin-dependent kinase 2	-0.28	0.26	0.59	8.7	-9
17423823	50793		Orc3	origin recognition complex, subunit 3	0.21	0.26	0.6	7.6	-7.4
17316545	22631		Ywhaz	tyrosine 3-monooxygenase/tryptophan 5-monooxygenase activation protein, zeta polypeptide	0.17	0.27	0.6	8.8	-8.7
17311846	17869		Myc	myelocytomatosis oncogene	-0.27	0.27	0.61	10.9	-11.2
17313276	56438		Rbx1	ring-box 1	0.2	0.3	0.63	9	-8.8
17434297	12571	2.7.11.22	Cdk6	cyclin-dependent kinase 6	-0.18	0.3	0.63	10.4	-10.5
17499353	69957		Cdc16	CDC16 cell division cycle 16	0.15	0.31	0.65	9	-8.9
17421571	71890		Mad2l2	MAD2 mitotic arrest deficient-like 2	0.14	0.32	0.65	7.8	-7.6
17288970	66671		Ccnh	cyclin H	0.18	0.33	0.66	8.3	-8.1
17459236	56150		Mad2l1	MAD2 mitotic arrest deficient-like 1	0.2	0.34	0.67	8	-7.8
17291559	13557		E2f3	E2F transcription factor 3	0.18	0.33	0.67	7.7	-7.5
17374569	12236	2.7.11.1	Bub1b	BUB1B, mitotic checkpoint serine/threonine kinase	0.25	0.35	0.68	8.7	-8.5
17230830	21808		Tgfb2	transforming growth factor, beta 2	0.13	0.35	0.68	6.3	-6.1
17437425	52206		Anapc4	anaphase promoting complex subunit 4	0.18	0.36	0.69	9.5	-9.3
17391971	18538		Pcna	proliferating cell nuclear antigen	0.27	0.37	0.69	10.7	-10.4
17353520	12532	3.1.3.48	Cdc25c	cell division cycle 25C	0.28	0.38	0.7	7.8	-7.5
17313284	328572	2.3.1.48	Ep300	E1A binding protein p300	-0.2	0.4	0.72	9.5	-9.7
17498502	12443		Ccnd1	cyclin D1	0.25	0.4	0.72	11.7	-11.4
17253108	22627		Ywhae	tyrosine 3-monooxygenase/tryptophan 5-monooxygenase activation protein, epsilon polypeptide	0.09	0.43	0.74	12.4	-12.3
17411761	12448		Ccne2	cyclin E2	0.23	0.44	0.75	6.6	-6.3
17405274	12427		Ccna1	cyclin A1	-0.13	0.46	0.76	4.1	-4.3
17457573	381759	2.7.11.1	Wee2	WEE1 homolog 2 (S. pombe)	-0.13	0.47	0.77	2.7	-2.9
17499310	21781		Tfdp1	transcription factor Dp 1	-0.2	0.47	0.77	10.2	-10.4
17430397	433759	3.5.1.98	Hdac1	histone deacetylase 1	0.19	0.47	0.77	10.1	-10
17335467	12575		Cdkn1a	cyclin-dependent kinase inhibitor 1A (P21)	-0.25	0.48	0.78	9.1	-9.3
17295718	12572	2.7.11.22	Cdk7	cyclin-dependent kinase 7	0.11	0.49	0.78	7.2	-7.1
17376446	12531	3.1.3.48	Cdc25b	cell division cycle 25B	0.19	0.52	0.8	9.2	-9
17454521	17120		Mad1l1	MAD1 mitotic arrest deficient 1-like 1	0.12	0.52	0.8	8.1	-8
17391422	17222		Anapc1	anaphase promoting complex subunit 1	0.1	0.53	0.81	9.9	-9.8
17308570	19645		Rb1	retinoblastoma 1	0.13	0.57	0.83	9.1	-9
17404821	12428		Ccna2	cyclin A2	0.14	0.57	0.83	10.4	-10.2
17503431	56452		Orc6	origin recognition complex, subunit 6	-0.09	0.62	0.86	7.9	-8
17293675	218294	3.1.3.48	Cdc14b	CDC14 cell division cycle 14B	-0.1	0.65	0.87	7.1	-7.2
17445507	27214		Dbf4	DBF4 zinc finger	0.05	0.7	0.9	8.9	-8.8
17379328	54401		Ywhab	tyrosine 3-monooxygenase/tryptophan 5-monooxygenase activation protein, beta polypeptide	-0.08	0.71	0.9	10.5	-10.6
17489886	12447		Ccne1	cyclin E1	-0.1	0.7	0.9	5.9	-6
17393160	13555		E2f1	E2F transcription factor 1	0.08	0.71	0.9	7.6	-7.6
17468798	17216		Mcm2	minichromosome maintenance complex component 2	0.07	0.76	0.92	9.5	-9.4
17251659	22059		Trp53	transformation related protein 53	-0.08	0.75	0.92	9.6	-9.6
17360355	13006		Smc3	structural maintenance of chromosomes 3	-0.04	0.79	0.93	10.1	-10.1
17484040	12237		Bub3	BUB3 mitotic checkpoint protein	0.04	0.81	0.94	10.4	-10.4
17409668	229776	3.1.3.48	Cdc14a	CDC14 cell division cycle 14A	-0.04	0.86	0.96	7.7	-7.8
17351886	17126		Smad2	SMAD family member 2	0.01	0.91	0.97	9	-9
17393684	19650		Rbl1	retinoblastoma-like 1 (p107)	-0.03	0.89	0.97	8.8	-8.8
17522235	12530	3.1.3.48	Cdc25a	cell division cycle 25A	-0.01	0.97	0.99	8	-8
17384994	26428		Orc4	origin recognition complex, subunit 4	0	1	1	8	-8
17431049	55948		Sfn	stratifin	0	0.99	1	7.2	-7.2

## Sheet: D0 vs. D5
ID	ENTREZ	EC	SYMBOL	GENENAME	logFC	p-value	fdr	A	R
17475342	21803		Tgfb1	transforming growth factor, beta 1	-0.75	7.3e-05	0.017	9.5	-10.2
17223390	18393		Orc2	origin recognition complex, subunit 2	0.84	0.00078	0.055	9.1	-8.3
17313276	56438		Rbx1	ring-box 1	0.71	0.00096	0.062	9.6	-8.9
17411761	12448		Ccne2	cyclin E2	1.11	0.001	0.063	7.4	-6.2
17430397	433759	3.5.1.98	Hdac1	histone deacetylase 1	0.97	0.0013	0.072	10.4	-9.4
17499310	21781		Tfdp1	transcription factor Dp 1	0.93	0.0027	0.093	10.5	-9.5
17249425	21402		Skp1a	S-phase kinase-associated protein 1A	0.65	0.0031	0.099	9.7	-9
17391971	18538		Pcna	proliferating cell nuclear antigen	0.98	0.0035	0.11	11	-10
17528111	17127		Smad3	SMAD family member 3	-0.75	0.004	0.11	8	-8.8
17295718	12572	2.7.11.22	Cdk7	cyclin-dependent kinase 7	0.53	0.0034	0.11	7.4	-6.9
17503431	56452		Orc6	origin recognition complex, subunit 6	0.59	0.0042	0.12	8.5	-7.9
17502781	68999		Anapc10	anaphase promoting complex subunit 10	0.65	0.0046	0.12	7.5	-6.9
17520851	69010		Anapc13	anaphase promoting complex subunit 13	0.53	0.0059	0.13	10	-9.4
17463718	12576		Cdkn1b	cyclin-dependent kinase inhibitor 1B	-0.66	0.0064	0.13	8.7	-9.4
17288970	66671		Ccnh	cyclin H	0.54	0.0065	0.14	8.4	-7.8
17396132	13559		E2f5	E2F transcription factor 5	-0.55	0.0086	0.15	7.4	-7.9
17316996	19357		Rad21	RAD21 cohesin complex component	0.35	0.0093	0.16	10.8	-10.5
17525503	12649	2.7.11.1	Chek1	checkpoint kinase 1	0.56	0.012	0.17	8.5	-7.9
17232560	15182	3.5.1.98	Hdac2	histone deacetylase 2	0.4	0.014	0.18	9.2	-8.8
17520439	245000	2.7.11.1	Atr	ataxia telangiectasia and Rad3 related	0.58	0.015	0.19	7.6	-7
17237899	12567	2.7.11.22	Cdk4	cyclin-dependent kinase 4	0.3	0.014	0.19	11.8	-11.5
17379328	54401		Ywhab	tyrosine 3-monooxygenase/tryptophan 5-monooxygenase activation protein, beta polypeptide	0.58	0.017	0.2	10.5	-9.9
17502583	17218		Mcm5	minichromosome maintenance complex component 5	0.74	0.022	0.22	10	-9.2
17323209	19090	2.7.11.1	Prkdc	protein kinase, DNA activated, catalytic polypeptide	0.53	0.02	0.22	6.8	-6.3
17251659	22059		Trp53	transformation related protein 53	-0.59	0.025	0.24	9.2	-9.8
17416690	18392		Orc1	origin recognition complex, subunit 1	0.59	0.028	0.25	6.2	-5.6
17440575	50883	2.7.11.1	Chek2	checkpoint kinase 2	0.66	0.027	0.25	7.9	-7.3
17454226	17220		Mcm7	minichromosome maintenance complex component 7	0.67	0.031	0.26	9.4	-8.7
17426166	66440		Cdc26	cell division cycle 26	0.46	0.03	0.26	8.7	-8.2
17287361	23882		Gadd45g	growth arrest and DNA-damage-inducible 45 gamma	-1.18	0.029	0.26	7.7	-8.8
17420024	242705		E2f2	E2F transcription factor 2	0.6	0.03	0.26	6.7	-6.1
17241692	12534	2.7.11.22	Cdk1	cyclin-dependent kinase 1	0.43	0.034	0.27	9.9	-9.5
17409668	229776	3.1.3.48	Cdc14a	CDC14 cell division cycle 14A	0.52	0.032	0.27	7.8	-7.3
17235511	17873		Gadd45b	growth arrest and DNA-damage-inducible 45 beta	-0.92	0.036	0.28	9	-9.9
17226550	17219		Mcm6	minichromosome maintenance complex component 6	0.59	0.039	0.29	9.9	-9.3
17325560	56637	2.7.11.26	Gsk3b	glycogen synthase kinase 3 beta	-0.35	0.039	0.29	10.3	-10.6
17445507	27214		Dbf4	DBF4 zinc finger	0.27	0.046	0.31	9.2	-8.9
17498245	12577		Cdkn1c	cyclin-dependent kinase inhibitor 1C (P57)	-0.34	0.047	0.31	4.8	-5.1
17351886	17126		Smad2	SMAD family member 2	0.25	0.049	0.32	9.7	-9.4
17458074	26965		Cul1	cullin 1	0.38	0.052	0.33	9.8	-9.4
17315878	27401		Skp2	S-phase kinase-associated protein 2 (p45)	0.59	0.056	0.34	8.2	-7.6
17320037	140557		Smc1b	structural maintenance of chromosomes 1B	-0.33	0.055	0.34	2.9	-3.2
17445996	26429		Orc5	origin recognition complex, subunit 5	0.28	0.061	0.35	7.2	-6.9
17313284	328572	2.3.1.48	Ep300	E1A binding protein p300	0.46	0.063	0.35	8.7	-8.3
17471222	12444		Ccnd2	cyclin D2	0.36	0.067	0.36	10.7	-10.3
17328432	17217		Mcm4	minichromosome maintenance complex component 4	0.69	0.07	0.37	9.9	-9.3
17468798	17216		Mcm2	minichromosome maintenance complex component 2	0.46	0.073	0.38	10.2	-9.8
17393684	19650		Rbl1	retinoblastoma-like 1 (p107)	0.42	0.074	0.38	9	-8.6
17334102	268930	2.7.11.1	Pkmyt1	protein kinase, membrane associated tyrosine/threonine 1	-0.45	0.088	0.41	7.8	-8.3
17328978	12544		Cdc45	cell division cycle 45	0.37	0.095	0.42	8.2	-7.8
17421080	22642		Zbtb17	zinc finger and BTB domain containing 17	-0.28	0.092	0.42	7.1	-7.3
17282743	21809		Tgfb3	transforming growth factor, beta 3	-0.27	0.099	0.43	8	-8.3
17308570	19645		Rb1	retinoblastoma 1	-0.39	0.1	0.44	9	-9.4
17243312	56371		Fzr1	fizzy/cell division cycle 20 related 1 (Drosophila)	-0.26	0.12	0.47	9.4	-9.7
17437425	52206		Anapc4	anaphase promoting complex subunit 4	0.31	0.14	0.49	9.2	-8.8
17353488	52563		Cdc23	CDC23 cell division cycle 23	0.25	0.14	0.49	9.1	-8.9
17399904	22631		Ywhaz	tyrosine 3-monooxygenase/tryptophan 5-monooxygenase activation protein, zeta polypeptide	0.22	0.13	0.49	12	-11.8
17524698	12581		Cdkn2d	cyclin-dependent kinase inhibitor 2D (p19, inhibits CDK4)	-0.31	0.14	0.49	8.4	-8.7
17221633	17215		Mcm3	minichromosome maintenance complex component 3	0.46	0.15	0.51	9.2	-8.7
17428217	12580		Cdkn2c	cyclin-dependent kinase inhibitor 2C (p18, inhibits CDK4)	-0.34	0.15	0.51	8.8	-9.1
17293675	218294	3.1.3.48	Cdc14b	CDC14 cell division cycle 14B	0.33	0.15	0.52	7.1	-6.8
17520775	20842		Stag1	stromal antigen 1	0.26	0.16	0.53	8.1	-7.9
17369555	11350	2.7.10.2	Abl1	c-abl oncogene 1, non-receptor tyrosine kinase	-0.29	0.16	0.53	6	-6.3
17503756	19651		Rbl2	retinoblastoma-like 2	0.3	0.2	0.57	8	-7.7
17442107	56317		Anapc7	anaphase promoting complex subunit 7	-0.15	0.22	0.59	8.1	-8.2
17246299	12566	2.7.11.22	Cdk2	cyclin-dependent kinase 2	0.31	0.21	0.59	8.6	-8.3
17431049	55948		Sfn	stratifin	-0.22	0.24	0.61	7.8	-8
17261944	30939		Pttg1	pituitary tumor-transforming gene 1	-0.24	0.23	0.61	8.3	-8.5
17459236	56150		Mad2l1	MAD2 mitotic arrest deficient-like 1	0.25	0.24	0.62	9.2	-9
17367892	99152		Anapc2	anaphase promoting complex subunit 2	-0.21	0.26	0.63	8.4	-8.6
17391376	12235	2.7.11.1	Bub1	BUB1, mitotic checkpoint serine/threonine kinase	0.3	0.25	0.63	9.2	-8.9
17338269	12445		Ccnd3	cyclin D3	-0.24	0.28	0.66	8.8	-9
17230830	21808		Tgfb2	transforming growth factor, beta 2	-0.15	0.31	0.68	4.3	-4.5
17452477	59008		Anapc5	anaphase-promoting complex subunit 5	0.19	0.32	0.69	10.9	-10.7
17335467	12575		Cdkn1a	cyclin-dependent kinase inhibitor 1A (P21)	0.34	0.32	0.69	8.1	-7.8
17481743	22390	2.7.11.1	Wee1	WEE 1 homolog 1 (S. pombe)	-0.26	0.33	0.69	8.4	-8.7
17489886	12447		Ccne1	cyclin E1	0.26	0.33	0.69	6.3	-6
17295757	268697		Ccnb1	cyclin B1	0.21	0.33	0.7	9.4	-9.2
17427147	12578		Cdkn2a	cyclin-dependent kinase inhibitor 2A	-0.14	0.37	0.73	5.3	-5.4
17429177	107995		Cdc20	cell division cycle 20	0.2	0.41	0.75	10	-9.8
17353520	12532	3.1.3.48	Cdc25c	cell division cycle 25C	-0.26	0.41	0.75	8.8	-9.1
17405274	12427		Ccna1	cyclin A1	-0.14	0.42	0.76	4.3	-4.5
17253108	22627		Ywhae	tyrosine 3-monooxygenase/tryptophan 5-monooxygenase activation protein, epsilon polypeptide	-0.08	0.45	0.77	12.2	-12.3
17393160	13555		E2f1	E2F transcription factor 1	0.16	0.46	0.78	8	-7.8
17423823	50793		Orc3	origin recognition complex, subunit 3	0.13	0.47	0.79	8.2	-8.1
17245248	17246	6.3.2.19	Mdm2	transformed mouse 3T3 cell double minute 2	-0.1	0.5	0.8	8.8	-8.9
17439978	12545	2.7.11.1	Cdc7	cell division cycle 7 (S. cerevisiae)	0.16	0.49	0.8	6.9	-6.7
17482739	18817	2.7.11.21	Plk1	polo-like kinase 1	-0.15	0.52	0.81	9.7	-9.9
17534425	20843		Stag2	stromal antigen 2	-0.1	0.53	0.82	8.1	-8.2
17436399	22629		Ywhah	tyrosine 3-monooxygenase/tryptophan 5-monooxygenase activation protein, eta polypeptide	0.08	0.55	0.83	7.8	-7.7
17434297	12571	2.7.11.22	Cdk6	cyclin-dependent kinase 6	0.1	0.54	0.83	9.4	-9.3
17539781	209091		Ccnb3	cyclin B3	0.08	0.57	0.84	2.4	-2.4
17454521	17120		Mad1l1	MAD1 mitotic arrest deficient 1-like 1	0.11	0.56	0.84	8.3	-8.2
17404821	12428		Ccna2	cyclin A2	0.13	0.6	0.85	10.6	-10.4
17538862	24061		Smc1a	structural maintenance of chromosomes 1A	-0.1	0.6	0.86	9	-9.1
17522235	12530	3.1.3.48	Cdc25a	cell division cycle 25A	0.11	0.61	0.86	7.1	-7
17520560	211586		Tfdp2	transcription factor Dp 2	0.09	0.64	0.87	6.6	-6.5
17457573	381759	2.7.11.1	Wee2	WEE1 homolog 2 (S. pombe)	-0.08	0.66	0.88	2.9	-3
17311846	17869		Myc	myelocytomatosis oncogene	-0.11	0.65	0.88	9.6	-9.7
17527054	11920	2.7.11.1	Atm	ataxia telangiectasia mutated	0.14	0.68	0.89	6.6	-6.4
17484040	12237		Bub3	BUB3 mitotic checkpoint protein	-0.06	0.67	0.89	9.9	-10
17256225	23834		Cdc6	cell division cycle 6	0.16	0.67	0.89	7.2	-7.1
17519910	22137	2.7.12.1	Ttk	Ttk protein kinase	0.09	0.67	0.89	8.3	-8.3
17355366	17128		Smad4	SMAD family member 4	-0.05	0.7	0.9	10.6	-10.6
17427155	12579		Cdkn2b	cyclin-dependent kinase inhibitor 2B (p15, inhibits CDK4)	0.08	0.72	0.91	5.8	-5.7
17384994	26428		Orc4	origin recognition complex, subunit 4	-0.05	0.75	0.92	8.1	-8.2
17270648	217232		Cdc27	cell division cycle 27	-0.05	0.75	0.92	10	-10
17315352	105988	3.4.22.49	Espl1	extra spindle pole bodies 1, separase	0.07	0.75	0.92	8	-7.9
17376446	12531	3.1.3.48	Cdc25b	cell division cycle 25B	-0.09	0.76	0.92	9.4	-9.5
17499353	69957		Cdc16	CDC16 cell division cycle 16	0.04	0.77	0.93	9.2	-9.1
17374569	12236	2.7.11.1	Bub1b	BUB1B, mitotic checkpoint serine/threonine kinase	0.07	0.79	0.93	8.6	-8.6
17490038	434175		Gm5593	predicted gene 5593	0.08	0.78	0.93	7.7	-7.6
17421571	71890		Mad2l2	MAD2 mitotic arrest deficient-like 2	0.03	0.82	0.95	8.3	-8.3
17327681	12914	2.3.1.48	Crebbp	CREB binding protein	-0.04	0.83	0.95	10.1	-10.1
17504715	104394		E2f4	E2F transcription factor 4	-0.04	0.85	0.95	10.5	-10.5
17291559	13557		E2f3	E2F transcription factor 3	-0.04	0.85	0.95	6.9	-6.9
17498502	12443		Ccnd1	cyclin D1	0.05	0.86	0.96	11.3	-11.3
17391422	17222		Anapc1	anaphase promoting complex subunit 1	0.01	0.93	0.98	9.6	-9.6
17280235	22630		Ywhaq	tyrosine 3-monooxygenase/tryptophan 5-monooxygenase activation protein, theta polypeptide	-0.01	0.93	0.98	6.7	-6.7
17528586	12442		Ccnb2	cyclin B2	0.03	0.91	0.98	10.2	-10.2
17360355	13006		Smc3	structural maintenance of chromosomes 3	-0.01	0.93	0.98	9.9	-9.9
17467316	13197		Gadd45a	growth arrest and DNA-damage-inducible 45 alpha	0.02	0.96	0.99	9.9	-9.9

## Sheet: D0 vs. D10
ID	ENTREZ	EC	SYMBOL	GENENAME	logFC	p-value	fdr	A	R
17463718	12576		Cdkn1b	cyclin-dependent kinase inhibitor 1B	-0.95	0.00024	0.03	8.4	-9.4
17411761	12448		Ccne2	cyclin E2	1.15	0.00073	0.049	7.4	-6.2
17223390	18393		Orc2	origin recognition complex, subunit 2	0.83	0.00091	0.053	9.1	-8.3
17288970	66671		Ccnh	cyclin H	0.68	0.00092	0.053	8.5	-7.8
17379328	54401		Ywhab	tyrosine 3-monooxygenase/tryptophan 5-monooxygenase activation protein, beta polypeptide	0.82	0.0013	0.062	10.7	-9.9
17235511	17873		Gadd45b	growth arrest and DNA-damage-inducible 45 beta	-1.46	0.0017	0.069	8.5	-9.9
17391971	18538		Pcna	proliferating cell nuclear antigen	1.05	0.002	0.073	11.1	-10
17499310	21781		Tfdp1	transcription factor Dp 1	0.95	0.0023	0.077	10.5	-9.5
17315878	27401		Skp2	S-phase kinase-associated protein 2 (p45)	0.99	0.0027	0.082	8.6	-7.6
17316545	22631		Ywhaz	tyrosine 3-monooxygenase/tryptophan 5-monooxygenase activation protein, zeta polypeptide	0.49	0.0031	0.087	8.7	-8.2
17430397	433759	3.5.1.98	Hdac1	histone deacetylase 1	0.87	0.0033	0.089	10.3	-9.4
17295718	12572	2.7.11.22	Cdk7	cyclin-dependent kinase 7	0.52	0.0036	0.093	7.4	-6.9
17520775	20842		Stag1	stromal antigen 1	0.57	0.004	0.096	8.5	-7.9
17525503	12649	2.7.11.1	Chek1	checkpoint kinase 1	0.65	0.0044	0.099	8.6	-7.9
17237899	12567	2.7.11.22	Cdk4	cyclin-dependent kinase 4	0.35	0.0044	0.099	11.9	-11.5
17232560	15182	3.5.1.98	Hdac2	histone deacetylase 2	0.47	0.0045	0.1	9.2	-8.8
17498245	12577		Cdkn1c	cyclin-dependent kinase inhibitor 1C (P57)	-0.49	0.006	0.11	4.6	-5.1
17475342	21803		Tgfb1	transforming growth factor, beta 1	-0.47	0.006	0.11	9.7	-10.2
17436399	22629		Ywhah	tyrosine 3-monooxygenase/tryptophan 5-monooxygenase activation protein, eta polypeptide	0.4	0.0081	0.13	8.1	-7.7
17445507	27214		Dbf4	DBF4 zinc finger	0.36	0.011	0.14	9.3	-8.9
17246299	12566	2.7.11.22	Cdk2	cyclin-dependent kinase 2	0.69	0.0094	0.14	9	-8.3
17328432	17217		Mcm4	minichromosome maintenance complex component 4	0.98	0.012	0.15	10.2	-9.3
17416690	18392		Orc1	origin recognition complex, subunit 1	0.68	0.012	0.15	6.3	-5.6
17467316	13197		Gadd45a	growth arrest and DNA-damage-inducible 45 alpha	-0.89	0.012	0.15	9	-9.9
17287361	23882		Gadd45g	growth arrest and DNA-damage-inducible 45 gamma	-1.41	0.011	0.15	7.4	-8.8
17409668	229776	3.1.3.48	Cdc14a	CDC14 cell division cycle 14A	0.62	0.013	0.16	7.9	-7.3
17308570	19645		Rb1	retinoblastoma 1	-0.62	0.013	0.16	8.8	-9.4
17471222	12444		Ccnd2	cyclin D2	0.5	0.013	0.16	10.8	-10.3
17221633	17215		Mcm3	minichromosome maintenance complex component 3	0.8	0.015	0.17	9.5	-8.7
17502583	17218		Mcm5	minichromosome maintenance complex component 5	0.78	0.017	0.17	10	-9.2
17251659	22059		Trp53	transformation related protein 53	-0.64	0.016	0.17	9.1	-9.8
17243312	56371		Fzr1	fizzy/cell division cycle 20 related 1 (Drosophila)	-0.41	0.018	0.18	9.3	-9.7
17454226	17220		Mcm7	minichromosome maintenance complex component 7	0.74	0.018	0.18	9.4	-8.7
17503431	56452		Orc6	origin recognition complex, subunit 6	0.47	0.02	0.19	8.4	-7.9
17437425	52206		Anapc4	anaphase promoting complex subunit 4	0.5	0.019	0.19	9.3	-8.8
17226550	17219		Mcm6	minichromosome maintenance complex component 6	0.66	0.024	0.2	10	-9.3
17442107	56317		Anapc7	anaphase promoting complex subunit 7	-0.28	0.025	0.21	8	-8.2
17335467	12575		Cdkn1a	cyclin-dependent kinase inhibitor 1A (P21)	0.81	0.026	0.21	8.6	-7.8
17241692	12534	2.7.11.22	Cdk1	cyclin-dependent kinase 1	0.44	0.028	0.22	9.9	-9.5
17454521	17120		Mad1l1	MAD1 mitotic arrest deficient 1-like 1	0.44	0.027	0.22	8.6	-8.2
17249425	21402		Skp1a	S-phase kinase-associated protein 1A	0.45	0.031	0.23	9.5	-9
17426166	66440		Cdc26	cell division cycle 26	0.44	0.037	0.25	8.6	-8.2
17520439	245000	2.7.11.1	Atr	ataxia telangiectasia and Rad3 related	0.49	0.035	0.25	7.5	-7
17421080	22642		Zbtb17	zinc finger and BTB domain containing 17	-0.35	0.035	0.25	7	-7.3
17393160	13555		E2f1	E2F transcription factor 1	0.47	0.037	0.25	8.3	-7.8
17420024	242705		E2f2	E2F transcription factor 2	0.58	0.036	0.25	6.7	-6.1
17458074	26965		Cul1	cullin 1	0.38	0.05	0.29	9.8	-9.4
17328978	12544		Cdc45	cell division cycle 45	0.43	0.055	0.3	8.2	-7.8
17522235	12530	3.1.3.48	Cdc25a	cell division cycle 25A	0.45	0.052	0.3	7.5	-7
17489886	12447		Ccne1	cyclin E1	0.52	0.058	0.31	6.5	-6
17393684	19650		Rbl1	retinoblastoma-like 1 (p107)	0.44	0.06	0.31	9	-8.6
17524698	12581		Cdkn2d	cyclin-dependent kinase inhibitor 2D (p19, inhibits CDK4)	-0.39	0.061	0.32	8.3	-8.7
17440575	50883	2.7.11.1	Chek2	checkpoint kinase 2	0.53	0.068	0.33	7.8	-7.3
17434297	12571	2.7.11.22	Cdk6	cyclin-dependent kinase 6	0.32	0.067	0.33	9.6	-9.3
17256225	23834		Cdc6	cell division cycle 6	0.68	0.07	0.34	7.8	-7.1
17280235	22630		Ywhaq	tyrosine 3-monooxygenase/tryptophan 5-monooxygenase activation protein, theta polypeptide	-0.23	0.079	0.35	6.5	-6.7
17502781	68999		Anapc10	anaphase promoting complex subunit 10	0.38	0.08	0.36	7.3	-6.9
17261944	30939		Pttg1	pituitary tumor-transforming gene 1	-0.35	0.09	0.37	8.2	-8.5
17498502	12443		Ccnd1	cyclin D1	0.52	0.091	0.37	11.8	-11.3
17504715	104394		E2f4	E2F transcription factor 4	0.34	0.088	0.37	10.9	-10.5
17396132	13559		E2f5	E2F transcription factor 5	-0.33	0.095	0.38	7.6	-7.9
17313284	328572	2.3.1.48	Ep300	E1A binding protein p300	0.4	0.1	0.39	8.7	-8.3
17468798	17216		Mcm2	minichromosome maintenance complex component 2	0.41	0.11	0.4	10.2	-9.8
17320037	140557		Smc1b	structural maintenance of chromosomes 1B	-0.28	0.11	0.4	3	-3.2
17323209	19090	2.7.11.1	Prkdc	protein kinase, DNA activated, catalytic polypeptide	0.35	0.11	0.41	6.6	-6.3
17439978	12545	2.7.11.1	Cdc7	cell division cycle 7 (S. cerevisiae)	0.39	0.11	0.41	7.1	-6.7
17295757	268697		Ccnb1	cyclin B1	0.36	0.11	0.41	9.6	-9.2
17519910	22137	2.7.12.1	Ttk	Ttk protein kinase	0.33	0.11	0.41	8.6	-8.3
17421571	71890		Mad2l2	MAD2 mitotic arrest deficient-like 2	-0.22	0.14	0.45	8.1	-8.3
17353520	12532	3.1.3.48	Cdc25c	cell division cycle 25C	-0.47	0.15	0.47	8.6	-9.1
17404821	12428		Ccna2	cyclin A2	0.36	0.15	0.47	10.8	-10.4
17313276	56438		Rbx1	ring-box 1	0.27	0.17	0.49	9.2	-8.9
17355366	17128		Smad4	SMAD family member 4	-0.18	0.17	0.49	10.4	-10.6
17457573	381759	2.7.11.1	Wee2	WEE1 homolog 2 (S. pombe)	-0.25	0.18	0.5	2.7	-3
17315352	105988	3.4.22.49	Espl1	extra spindle pole bodies 1, separase	-0.3	0.19	0.51	7.6	-7.9
17325560	56637	2.7.11.26	Gsk3b	glycogen synthase kinase 3 beta	-0.22	0.18	0.51	10.4	-10.6
17452477	59008		Anapc5	anaphase-promoting complex subunit 5	0.24	0.22	0.55	10.9	-10.7
17490038	434175		Gm5593	predicted gene 5593	0.36	0.22	0.55	8	-7.6
17316996	19357		Rad21	RAD21 cohesin complex component	0.15	0.23	0.57	10.6	-10.5
17428217	12580		Cdkn2c	cyclin-dependent kinase inhibitor 2C (p18, inhibits CDK4)	-0.27	0.25	0.58	8.9	-9.1
17528111	17127		Smad3	SMAD family member 3	-0.26	0.28	0.61	8.5	-8.8
17534425	20843		Stag2	stromal antigen 2	-0.17	0.28	0.61	8.1	-8.2
17459236	56150		Mad2l1	MAD2 mitotic arrest deficient-like 1	0.23	0.29	0.62	9.2	-9
17391376	12235	2.7.11.1	Bub1	BUB1, mitotic checkpoint serine/threonine kinase	0.28	0.29	0.62	9.2	-8.9
17334102	268930	2.7.11.1	Pkmyt1	protein kinase, membrane associated tyrosine/threonine 1	-0.27	0.29	0.62	8	-8.3
17360355	13006		Smc3	structural maintenance of chromosomes 3	0.17	0.31	0.64	10.1	-9.9
17427147	12578		Cdkn2a	cyclin-dependent kinase inhibitor 2A	-0.16	0.33	0.66	5.3	-5.4
17327681	12914	2.3.1.48	Crebbp	CREB binding protein	0.17	0.34	0.66	10.3	-10.1
17445996	26429		Orc5	origin recognition complex, subunit 5	0.13	0.37	0.69	7.1	-6.9
17423823	50793		Orc3	origin recognition complex, subunit 3	0.16	0.38	0.69	8.3	-8.1
17293675	218294	3.1.3.48	Cdc14b	CDC14 cell division cycle 14B	0.2	0.39	0.7	7	-6.8
17376446	12531	3.1.3.48	Cdc25b	cell division cycle 25B	-0.26	0.38	0.7	9.3	-9.5
17405274	12427		Ccna1	cyclin A1	-0.16	0.38	0.7	4.3	-4.5
17270648	217232		Cdc27	cell division cycle 27	0.13	0.41	0.72	10.1	-10
17484040	12237		Bub3	BUB3 mitotic checkpoint protein	0.12	0.42	0.72	10.1	-10
17245248	17246	6.3.2.19	Mdm2	transformed mouse 3T3 cell double minute 2	0.11	0.44	0.74	9	-8.9
17520851	69010		Anapc13	anaphase promoting complex subunit 13	0.13	0.47	0.75	9.6	-9.4
17482739	18817	2.7.11.21	Plk1	polo-like kinase 1	0.16	0.48	0.76	10	-9.9
17353488	52563		Cdc23	CDC23 cell division cycle 23	0.11	0.5	0.77	9	-8.9
17429177	107995		Cdc20	cell division cycle 20	0.15	0.53	0.79	9.9	-9.8
17528586	12442		Ccnb2	cyclin B2	0.16	0.56	0.81	10.3	-10.2
17282743	21809		Tgfb3	transforming growth factor, beta 3	0.08	0.6	0.83	8.4	-8.3
17291559	13557		E2f3	E2F transcription factor 3	-0.1	0.61	0.83	6.8	-6.9
17481743	22390	2.7.11.1	Wee1	WEE 1 homolog 1 (S. pombe)	0.12	0.65	0.85	8.8	-8.7
17351886	17126		Smad2	SMAD family member 2	0.06	0.63	0.85	9.5	-9.4
17230830	21808		Tgfb2	transforming growth factor, beta 2	-0.06	0.67	0.86	4.4	-4.5
17391422	17222		Anapc1	anaphase promoting complex subunit 1	0.05	0.72	0.89	9.7	-9.6
17431049	55948		Sfn	stratifin	-0.07	0.71	0.89	7.9	-8
17503756	19651		Rbl2	retinoblastoma-like 2	-0.08	0.73	0.9	7.6	-7.7
17527054	11920	2.7.11.1	Atm	ataxia telangiectasia mutated	0.09	0.8	0.92	6.5	-6.4
17374569	12236	2.7.11.1	Bub1b	BUB1B, mitotic checkpoint serine/threonine kinase	0.06	0.81	0.93	8.6	-8.6
17427155	12579		Cdkn2b	cyclin-dependent kinase inhibitor 2B (p15, inhibits CDK4)	-0.05	0.83	0.94	5.6	-5.7
17539781	209091		Ccnb3	cyclin B3	-0.02	0.87	0.95	2.3	-2.4
17311846	17869		Myc	myelocytomatosis oncogene	-0.04	0.86	0.95	9.6	-9.7
17384994	26428		Orc4	origin recognition complex, subunit 4	-0.02	0.88	0.96	8.1	-8.2
17538862	24061		Smc1a	structural maintenance of chromosomes 1A	0.03	0.88	0.96	9.1	-9.1
17253108	22627		Ywhae	tyrosine 3-monooxygenase/tryptophan 5-monooxygenase activation protein, epsilon polypeptide	-0.01	0.91	0.97	12.3	-12.3
17338269	12445		Ccnd3	cyclin D3	0.02	0.93	0.98	9	-9
17369555	11350	2.7.10.2	Abl1	c-abl oncogene 1, non-receptor tyrosine kinase	-0.02	0.94	0.98	6.3	-6.3
17520560	211586		Tfdp2	transcription factor Dp 2	-0.01	0.94	0.98	6.5	-6.5
17499353	69957		Cdc16	CDC16 cell division cycle 16	0.01	0.97	0.99	9.1	-9.1
17367892	99152		Anapc2	anaphase promoting complex subunit 2	0	1	1	8.6	-8.6

## Sheet: D0 vs. D15
ID	ENTREZ	EC	SYMBOL	GENENAME	logFC	p-value	fdr	A	R
17311846	17869		Myc	myelocytomatosis oncogene	1.74	3.5e-07	7.4e-05	11.4	-9.7
17524698	12581		Cdkn2d	cyclin-dependent kinase inhibitor 2D (p19, inhibits CDK4)	-1.34	8.7e-07	0.00015	7.3	-8.7
17468798	17216		Mcm2	minichromosome maintenance complex component 2	-1.33	1.8e-05	0.0016	8.4	-9.8
17256225	23834		Cdc6	cell division cycle 6	-1.71	8.2e-05	0.0047	5.4	-7.1
17459236	56150		Mad2l1	MAD2 mitotic arrest deficient-like 1	-0.85	0.00048	0.016	8.1	-9
17411761	12448		Ccne2	cyclin E2	-1.19	0.00054	0.017	5.1	-6.2
17327681	12914	2.3.1.48	Crebbp	CREB binding protein	0.69	0.00057	0.018	10.8	-10.1
17313284	328572	2.3.1.48	Ep300	E1A binding protein p300	0.89	0.00099	0.026	9.2	-8.3
17445996	26429		Orc5	origin recognition complex, subunit 5	0.53	0.0013	0.031	7.5	-6.9
17261944	30939		Pttg1	pituitary tumor-transforming gene 1	-0.71	0.0015	0.034	7.8	-8.5
17428217	12580		Cdkn2c	cyclin-dependent kinase inhibitor 2C (p18, inhibits CDK4)	-0.81	0.0015	0.035	8.3	-9.1
17434297	12571	2.7.11.22	Cdk6	cyclin-dependent kinase 6	0.56	0.0027	0.048	9.9	-9.3
17315352	105988	3.4.22.49	Espl1	extra spindle pole bodies 1, separase	-0.71	0.0036	0.058	7.2	-7.9
17463718	12576		Cdkn1b	cyclin-dependent kinase inhibitor 1B	-0.69	0.0045	0.067	8.7	-9.4
17481743	22390	2.7.11.1	Wee1	WEE 1 homolog 1 (S. pombe)	-0.8	0.0059	0.079	7.9	-8.7
17328978	12544		Cdc45	cell division cycle 45	-0.62	0.0077	0.093	7.2	-7.8
17520560	211586		Tfdp2	transcription factor Dp 2	-0.52	0.008	0.095	6	-6.5
17384994	26428		Orc4	origin recognition complex, subunit 4	-0.43	0.0085	0.099	7.7	-8.2
17504715	104394		E2f4	E2F transcription factor 4	0.55	0.0085	0.099	11.1	-10.5
17328432	17217		Mcm4	minichromosome maintenance complex component 4	-1.03	0.0089	0.1	8.2	-9.3
17313276	56438		Rbx1	ring-box 1	-0.51	0.012	0.12	8.4	-8.9
17335467	12575		Cdkn1a	cyclin-dependent kinase inhibitor 1A (P21)	0.92	0.013	0.13	8.7	-7.8
17338269	12445		Ccnd3	cyclin D3	-0.55	0.018	0.15	8.5	-9
17393160	13555		E2f1	E2F transcription factor 1	-0.55	0.017	0.15	7.3	-7.8
17221633	17215		Mcm3	minichromosome maintenance complex component 3	-0.76	0.02	0.16	8	-8.7
17475342	21803		Tgfb1	transforming growth factor, beta 1	-0.39	0.018	0.16	9.8	-10.2
17439978	12545	2.7.11.1	Cdc7	cell division cycle 7 (S. cerevisiae)	-0.58	0.02	0.16	6.1	-6.7
17489886	12447		Ccne1	cyclin E1	-0.64	0.022	0.17	5.4	-6
17243312	56371		Fzr1	fizzy/cell division cycle 20 related 1 (Drosophila)	-0.38	0.026	0.19	9.3	-9.7
17295757	268697		Ccnb1	cyclin B1	-0.52	0.025	0.19	8.7	-9.2
17440575	50883	2.7.11.1	Chek2	checkpoint kinase 2	-0.63	0.033	0.22	6.7	-7.3
17282743	21809		Tgfb3	transforming growth factor, beta 3	0.36	0.034	0.22	8.6	-8.3
17525503	12649	2.7.11.1	Chek1	checkpoint kinase 1	-0.46	0.036	0.23	7.5	-7.9
17288970	66671		Ccnh	cyclin H	0.4	0.037	0.23	8.2	-7.8
17519910	22137	2.7.12.1	Ttk	Ttk protein kinase	-0.44	0.038	0.23	7.8	-8.3
17503431	56452		Orc6	origin recognition complex, subunit 6	-0.41	0.039	0.24	7.5	-7.9
17226550	17219		Mcm6	minichromosome maintenance complex component 6	-0.58	0.044	0.25	8.8	-9.3
17249425	21402		Skp1a	S-phase kinase-associated protein 1A	-0.42	0.044	0.25	8.6	-9
17308570	19645		Rb1	retinoblastoma 1	-0.47	0.052	0.28	8.9	-9.4
17223390	18393		Orc2	origin recognition complex, subunit 2	0.44	0.056	0.29	8.7	-8.3
17316545	22631		Ywhaz	tyrosine 3-monooxygenase/tryptophan 5-monooxygenase activation protein, zeta polypeptide	0.3	0.056	0.29	8.5	-8.2
17391376	12235	2.7.11.1	Bub1	BUB1, mitotic checkpoint serine/threonine kinase	-0.51	0.061	0.3	8.4	-8.9
17471222	12444		Ccnd2	cyclin D2	0.37	0.059	0.3	10.7	-10.3
17482739	18817	2.7.11.21	Plk1	polo-like kinase 1	-0.44	0.065	0.31	9.4	-9.9
17374569	12236	2.7.11.1	Bub1b	BUB1B, mitotic checkpoint serine/threonine kinase	-0.5	0.071	0.33	8.1	-8.6
17490038	434175		Gm5593	predicted gene 5593	-0.53	0.079	0.35	7.1	-7.6
17393684	19650		Rbl1	retinoblastoma-like 1 (p107)	-0.4	0.09	0.37	8.2	-8.6
17367892	99152		Anapc2	anaphase promoting complex subunit 2	-0.31	0.099	0.39	8.3	-8.6
17353520	12532	3.1.3.48	Cdc25c	cell division cycle 25C	-0.52	0.11	0.41	8.5	-9.1
17416690	18392		Orc1	origin recognition complex, subunit 1	-0.41	0.12	0.42	5.2	-5.6
17498245	12577		Cdkn1c	cyclin-dependent kinase inhibitor 1C (P57)	-0.26	0.12	0.42	4.8	-5.1
17409668	229776	3.1.3.48	Cdc14a	CDC14 cell division cycle 14A	0.37	0.12	0.43	7.6	-7.3
17334102	268930	2.7.11.1	Pkmyt1	protein kinase, membrane associated tyrosine/threonine 1	-0.4	0.13	0.43	7.9	-8.3
17467316	13197		Gadd45a	growth arrest and DNA-damage-inducible 45 alpha	0.52	0.12	0.43	10.4	-9.9
17452477	59008		Anapc5	anaphase-promoting complex subunit 5	-0.3	0.13	0.44	10.4	-10.7
17503756	19651		Rbl2	retinoblastoma-like 2	-0.36	0.13	0.44	7.3	-7.7
17423823	50793		Orc3	origin recognition complex, subunit 3	-0.28	0.13	0.45	7.8	-8.1
17484040	12237		Bub3	BUB3 mitotic checkpoint protein	-0.22	0.13	0.45	9.7	-10
17405274	12427		Ccna1	cyclin A1	-0.27	0.13	0.45	4.2	-4.5
17538862	24061		Smc1a	structural maintenance of chromosomes 1A	-0.28	0.14	0.46	8.8	-9.1
17454521	17120		Mad1l1	MAD1 mitotic arrest deficient 1-like 1	-0.28	0.14	0.46	7.9	-8.2
17520439	245000	2.7.11.1	Atr	ataxia telangiectasia and Rad3 related	-0.33	0.15	0.47	6.7	-7
17404821	12428		Ccna2	cyclin A2	-0.36	0.15	0.47	10.1	-10.4
17379328	54401		Ywhab	tyrosine 3-monooxygenase/tryptophan 5-monooxygenase activation protein, beta polypeptide	0.3	0.2	0.53	10.2	-9.9
17429177	107995		Cdc20	cell division cycle 20	-0.31	0.2	0.54	9.5	-9.8
17360355	13006		Smc3	structural maintenance of chromosomes 3	-0.22	0.21	0.55	9.7	-9.9
17230830	21808		Tgfb2	transforming growth factor, beta 2	-0.18	0.22	0.57	4.3	-4.5
17355366	17128		Smad4	SMAD family member 4	-0.15	0.22	0.57	10.4	-10.6
17502583	17218		Mcm5	minichromosome maintenance complex component 5	-0.35	0.25	0.6	8.9	-9.2
17241692	12534	2.7.11.22	Cdk1	cyclin-dependent kinase 1	-0.22	0.26	0.6	9.3	-9.5
17287361	23882		Gadd45g	growth arrest and DNA-damage-inducible 45 gamma	-0.56	0.28	0.62	8.3	-8.8
17295718	12572	2.7.11.22	Cdk7	cyclin-dependent kinase 7	0.18	0.27	0.62	7.1	-6.9
17520775	20842		Stag1	stromal antigen 1	0.19	0.29	0.64	8.1	-7.9
17293675	218294	3.1.3.48	Cdc14b	CDC14 cell division cycle 14B	0.23	0.31	0.66	7	-6.8
17528586	12442		Ccnb2	cyclin B2	-0.28	0.32	0.66	9.9	-10.2
17253108	22627		Ywhae	tyrosine 3-monooxygenase/tryptophan 5-monooxygenase activation protein, epsilon polypeptide	-0.11	0.33	0.67	12.2	-12.3
17522235	12530	3.1.3.48	Cdc25a	cell division cycle 25A	0.21	0.34	0.68	7.2	-7
17431049	55948		Sfn	stratifin	-0.17	0.37	0.7	7.8	-8
17245248	17246	6.3.2.19	Mdm2	transformed mouse 3T3 cell double minute 2	0.13	0.37	0.7	9	-8.9
17270648	217232		Cdc27	cell division cycle 27	-0.13	0.39	0.71	9.9	-10
17445507	27214		Dbf4	DBF4 zinc finger	-0.11	0.38	0.71	8.8	-8.9
17421571	71890		Mad2l2	MAD2 mitotic arrest deficient-like 2	-0.12	0.39	0.71	8.2	-8.3
17325560	56637	2.7.11.26	Gsk3b	glycogen synthase kinase 3 beta	0.14	0.38	0.71	10.8	-10.6
17391422	17222		Anapc1	anaphase promoting complex subunit 1	-0.13	0.4	0.72	9.5	-9.6
17427147	12578		Cdkn2a	cyclin-dependent kinase inhibitor 2A	0.13	0.43	0.74	5.5	-5.4
17430397	433759	3.5.1.98	Hdac1	histone deacetylase 1	0.21	0.43	0.75	9.6	-9.4
17351886	17126		Smad2	SMAD family member 2	-0.09	0.46	0.76	9.3	-9.4
17237899	12567	2.7.11.22	Cdk4	cyclin-dependent kinase 4	-0.09	0.45	0.76	11.4	-11.5
17437425	52206		Anapc4	anaphase promoting complex subunit 4	0.15	0.47	0.77	9	-8.8
17442107	56317		Anapc7	anaphase promoting complex subunit 7	-0.09	0.47	0.77	8.2	-8.2
17527054	11920	2.7.11.1	Atm	ataxia telangiectasia mutated	-0.23	0.49	0.79	6.2	-6.4
17421080	22642		Zbtb17	zinc finger and BTB domain containing 17	0.11	0.5	0.79	7.5	-7.3
17534425	20843		Stag2	stromal antigen 2	-0.1	0.52	0.8	8.1	-8.2
17232560	15182	3.5.1.98	Hdac2	histone deacetylase 2	0.1	0.52	0.8	8.9	-8.8
17454226	17220		Mcm7	minichromosome maintenance complex component 7	-0.18	0.55	0.82	8.5	-8.7
17280235	22630		Ywhaq	tyrosine 3-monooxygenase/tryptophan 5-monooxygenase activation protein, theta polypeptide	-0.08	0.54	0.82	6.7	-6.7
17457573	381759	2.7.11.1	Wee2	WEE1 homolog 2 (S. pombe)	-0.11	0.56	0.82	2.9	-3
17251659	22059		Trp53	transformation related protein 53	-0.15	0.56	0.82	9.6	-9.8
17291559	13557		E2f3	E2F transcription factor 3	0.11	0.55	0.82	7	-6.9
17436399	22629		Ywhah	tyrosine 3-monooxygenase/tryptophan 5-monooxygenase activation protein, eta polypeptide	0.08	0.56	0.83	7.8	-7.7
17235511	17873		Gadd45b	growth arrest and DNA-damage-inducible 45 beta	-0.23	0.59	0.84	9.7	-9.9
17353488	52563		Cdc23	CDC23 cell division cycle 23	-0.08	0.63	0.86	8.8	-8.9
17499353	69957		Cdc16	CDC16 cell division cycle 16	0.07	0.63	0.86	9.2	-9.1
17376446	12531	3.1.3.48	Cdc25b	cell division cycle 25B	-0.15	0.62	0.86	9.4	-9.5
17528111	17127		Smad3	SMAD family member 3	0.11	0.65	0.87	8.9	-8.8
17369555	11350	2.7.10.2	Abl1	c-abl oncogene 1, non-receptor tyrosine kinase	0.08	0.67	0.88	6.4	-6.3
17420024	242705		E2f2	E2F transcription factor 2	-0.11	0.69	0.89	6	-6.1
17391971	18538		Pcna	proliferating cell nuclear antigen	-0.11	0.72	0.9	9.9	-10
17316996	19357		Rad21	RAD21 cohesin complex component	0.05	0.71	0.9	10.5	-10.5
17539781	209091		Ccnb3	cyclin B3	-0.05	0.74	0.91	2.3	-2.4
17246299	12566	2.7.11.22	Cdk2	cyclin-dependent kinase 2	-0.08	0.73	0.91	8.3	-8.3
17498502	12443		Ccnd1	cyclin D1	-0.08	0.79	0.93	11.2	-11.3
17502781	68999		Anapc10	anaphase promoting complex subunit 10	-0.05	0.82	0.95	6.9	-6.9
17315878	27401		Skp2	S-phase kinase-associated protein 2 (p45)	-0.06	0.84	0.95	7.6	-7.6
17427155	12579		Cdkn2b	cyclin-dependent kinase inhibitor 2B (p15, inhibits CDK4)	0.05	0.83	0.95	5.7	-5.7
17458074	26965		Cul1	cullin 1	0.03	0.86	0.96	9.4	-9.4
17396132	13559		E2f5	E2F transcription factor 5	-0.02	0.9	0.97	7.9	-7.9
17499310	21781		Tfdp1	transcription factor Dp 1	0.03	0.9	0.97	9.6	-9.5
17426166	66440		Cdc26	cell division cycle 26	-0.02	0.93	0.98	8.2	-8.2
17520851	69010		Anapc13	anaphase promoting complex subunit 13	-0.02	0.92	0.98	9.4	-9.4
17320037	140557		Smc1b	structural maintenance of chromosomes 1B	-0.01	0.94	0.98	3.2	-3.2
17323209	19090	2.7.11.1	Prkdc	protein kinase, DNA activated, catalytic polypeptide	-0.01	0.96	0.99	6.3	-6.3

[truncated: 3 more sheets: D0 vs. D20, D0 vs. D25, D0 vs. D60]
