# Supplementary material for: Replication and ribosomal stress induced by targeting pyrimidine synthesis and cellular checkpoints suppress p53-deficient tumors
Source: Cell Death Dis. 2020 Feb 7;11(2):110. doi: 10.1038/s41419-020-2224-7 (PMC7007433; doi:10.1038/s41419-020-2224-7)
Supplement: Supplementary file 2 — Supplementary Table 2 [file 41419_2020_2224_MOESM2_ESM.xlsx]

## Sheet: par vs. D0
ID	ENTREZ	EC	SYMBOL	GENENAME	logFC	p-value	fdr	A	R
17514732	75747		Sesn3	sestrin 3	5.21	1.7e-19	8e-16	9.7	-4.5
17216402	20724		Serpinb5	serine (or cysteine) peptidase inhibitor, clade B, member 5	-4.77	1.7e-17	1.5e-14	2.5	-7.3
17231844	64058		Perp	PERP, TP53 apoptosis effector	-3.72	1.8e-17	1.5e-14	6.4	-10.1
17404585	22401		Zmat3	zinc finger matrin type 3	1.87	4.8e-09	2.9e-07	7.7	-5.9
17388454	12521		Cd82	CD82 antigen	1.74	3.1e-08	1.4e-06	7.3	-5.5
17374488	21825		Thbs1	thrombospondin 1	-2.18	8.2e-08	3.2e-06	8.1	-10.3
17434297	12571	2.7.11.22	Cdk6	cyclin-dependent kinase 6	1.07	1.7e-06	4.2e-05	10.4	-9.3
17338269	12445		Ccnd3	cyclin D3	-1.38	1.7e-06	4.2e-05	7.6	-9
17235511	17873		Gadd45b	growth arrest and DNA-damage-inducible 45 beta	-2.61	2.1e-06	5.2e-05	7.3	-9.9
17525503	12649	2.7.11.1	Chek1	checkpoint kinase 1	1.21	6.5e-06	0.00013	9.1	-7.9
17226313	68428	1.16.1.-	Steap3	STEAP family member 3	-1.26	7.2e-06	0.00014	5.3	-6.6
17474097	170770		Bbc3	BCL2 binding component 3	1.19	1.9e-05	0.00033	7.2	-6
17430861	230784		Sesn2	sestrin 2	1.81	0.00014	0.0017	9.1	-7.3
17545947	20438	6.3.2.19	Siah1b	seven in absentia 1B	0.86	0.0002	0.0024	6.5	-5.6
17431049	55948		Sfn	stratifin	-0.78	0.00031	0.0033	7.2	-8
17525548	13663		Ei24	etoposide induced 2.4 mRNA	0.73	0.0003	0.0033	10.2	-9.5
17335467	12575		Cdkn1a	cyclin-dependent kinase inhibitor 1A (P21)	1.33	0.00081	0.0074	9.1	-7.8
17287361	23882		Gadd45g	growth arrest and DNA-damage-inducible 45 gamma	-1.79	0.0018	0.014	7	-8.8
17471222	12444		Ccnd2	cyclin D2	-0.66	0.0018	0.014	9.7	-10.3
17421120	12371	3.4.22.62	Casp9	caspase 9	-0.48	0.0043	0.029	7.2	-7.7
17254537	53892	3.1.3.16	Ppm1d	protein phosphatase 1D magnesium-dependent, delta isoform	0.66	0.0053	0.034	8.2	-7.6
17245248	17246	6.3.2.19	Mdm2	transformed mouse 3T3 cell double minute 2	-0.43	0.0062	0.038	8.4	-8.9
17520439	245000	2.7.11.1	Atr	ataxia telangiectasia and Rad3 related	0.65	0.0072	0.043	7.6	-7
17527054	11920	2.7.11.1	Atm	ataxia telangiectasia mutated	0.96	0.009	0.051	7.4	-6.4
17244140	11783		Apaf1	apoptotic peptidase activating factor 1	0.7	0.011	0.06	7.3	-6.6
17467316	13197		Gadd45a	growth arrest and DNA-damage-inducible 45 alpha	-0.87	0.013	0.069	9	-9.9
17358797	14102		Fas	Fas (TNF receptor superfamily member 6)	-1	0.022	0.1	4.6	-5.6
17237899	12567	2.7.11.22	Cdk4	cyclin-dependent kinase 4	-0.27	0.025	0.11	11.2	-11.5
17522133	66940		Shisa5	shisa family member 5	-0.29	0.039	0.15	5.3	-5.6
17385365	67874		Rprm	reprimo, TP53 dependent G2 arrest mediator candidate	-0.3	0.041	0.16	5.1	-5.4
17316610	382985	1.17.4.1	Rrm2b	ribonucleotide reductase M2 B (TP53 inducible)	0.45	0.053	0.19	8.1	-7.7
17490839	12028		Bax	BCL2-associated X protein	0.23	0.063	0.22	8.5	-8.2
17213213	12370	3.4.22.61	Casp8	caspase 8	0.38	0.067	0.22	10.1	-9.8
17539781	209091		Ccnb3	cyclin B3	0.28	0.066	0.22	2.6	-2.4
17261865	12450		Ccng1	cyclin G1	-0.43	0.086	0.26	8.9	-9.3
17497924	57913		Pidd1	p53 induced death domain protein 1	0.41	0.11	0.3	6.2	-5.8
17246299	12566	2.7.11.22	Cdk2	cyclin-dependent kinase 2	0.36	0.15	0.38	8.7	-8.3
17498502	12443		Ccnd1	cyclin D1	0.44	0.15	0.38	11.7	-11.3
17232912	140742		Sesn1	sestrin 1	0.23	0.22	0.47	6.6	-6.4
17313895	29870		Gtse1	G two S phase expressed protein 1	-0.21	0.22	0.48	7.8	-8
17528586	12442		Ccnb2	cyclin B2	-0.34	0.23	0.49	9.8	-10.2
17260474	16009		Igfbp3	insulin-like growth factor binding protein 3	-0.19	0.26	0.53	4.5	-4.7
17236288	16000		Igf1	insulin-like growth factor 1	-0.17	0.26	0.53	4.2	-4.3
17466723	13063		Cycs	cytochrome c, somatic	-0.22	0.27	0.54	5.3	-5.5
17411761	12448		Ccne2	cyclin E2	0.32	0.28	0.55	6.6	-6.2
17312146	107831		Adgrb1	adhesion G protein-coupled receptor B1	-0.19	0.28	0.55	4.7	-4.8
17226953	17248		Mdm4	transformed mouse 3T3 cell double minute 4	0.18	0.29	0.56	8	-7.8
17449596	68098		Rchy1	ring finger and CHY zinc finger domain containing 1	-0.34	0.29	0.56	8.9	-9.2
17388196	107986		Ddb2	damage specific DNA binding protein 2	-0.16	0.39	0.65	7.3	-7.5
17251659	22059		Trp53	transformation related protein 53	-0.21	0.39	0.65	9.6	-9.8
17439184	12452		Ccng2	cyclin G2	-0.23	0.41	0.67	7.1	-7.4
17470457	12122		Bid	BH3 interacting domain death agonist	-0.11	0.41	0.67	6.8	-7
17427147	12578		Cdkn2a	cyclin-dependent kinase inhibitor 2A	0.1	0.53	0.76	5.5	-5.4
17358706	19211	3.1.3.67	Pten	phosphatase and tensin homolog	0.09	0.56	0.78	10.5	-10.4
17453819	18787		Serpine1	serine (or cysteine) peptidase inhibitor, clade E, member 1	-0.25	0.59	0.8	7.2	-7.4
17295757	268697		Ccnb1	cyclin B1	-0.1	0.65	0.84	9.1	-9.2
17351414	58801		Pmaip1	phorbol-12-myristate-13-acetate-induced protein 1	-0.07	0.67	0.85	4.4	-4.5
17274540	20135	1.17.4.1	Rrm2	ribonucleotide reductase M2	0.11	0.75	0.89	7.8	-7.7
17490038	434175		Gm5593	predicted gene 5593	-0.08	0.78	0.9	7.6	-7.6
17501041	12367	3.4.22.56	Casp3	caspase 3	0.07	0.77	0.9	9.7	-9.6
17433582	22062		Trp73	transformation related protein 73	-0.03	0.8	0.91	4.8	-4.9
17511450	20437	6.3.2.19	Siah1a	seven in absentia 1A	-0.03	0.81	0.92	6.9	-7
17440575	50883	2.7.11.1	Chek2	checkpoint kinase 2	-0.07	0.8	0.92	7.2	-7.3
17489886	12447		Ccne1	cyclin E1	-0.07	0.8	0.92	5.9	-6
17241692	12534	2.7.11.22	Cdk1	cyclin-dependent kinase 1	0.02	0.93	0.97	9.5	-9.5
17386751	13067		Cyct	cytochrome c, testis	0.01	0.96	0.98	3.3	-3.3
17341917	22084		Tsc2	tuberous sclerosis 2	0.01	0.97	0.99	8.8	-8.8
17218543	26374	6.3.2.19	Rfwd2	ring finger and WD repeat domain 2	-0.01	0.97	0.99	9.5	-9.5

## Sheet: par vs. D5
ID	ENTREZ	EC	SYMBOL	GENENAME	logFC	p-value	fdr	A	R
17216402	20724		Serpinb5	serine (or cysteine) peptidase inhibitor, clade B, member 5	-6.6	1.6e-20	1.1e-16	2.5	-9.1
17514732	75747		Sesn3	sestrin 3	5.3	1.2e-19	4.9e-16	9.7	-4.4
17231844	64058		Perp	PERP, TP53 apoptosis effector	-4.28	9.1e-19	1.6e-15	6.4	-10.7
17374488	21825		Thbs1	thrombospondin 1	-2.61	3.8e-09	2.3e-07	8.1	-10.8
17404585	22401		Zmat3	zinc finger matrin type 3	1.89	3.9e-09	2.4e-07	7.7	-5.8
17388454	12521		Cd82	CD82 antigen	1.66	7.1e-08	3e-06	7.3	-5.6
17474097	170770		Bbc3	BCL2 binding component 3	1.48	8.8e-07	2.6e-05	7.2	-5.7
17434297	12571	2.7.11.22	Cdk6	cyclin-dependent kinase 6	0.97	7.1e-06	0.00015	10.4	-9.4
17471222	12444		Ccnd2	cyclin D2	-1.01	1.7e-05	0.00031	9.7	-10.7
17226313	68428	1.16.1.-	Steap3	STEAP family member 3	-1.16	2.2e-05	0.00039	5.3	-6.5
17338269	12445		Ccnd3	cyclin D3	-1.14	2.2e-05	0.0004	7.6	-8.8
17237899	12567	2.7.11.22	Cdk4	cyclin-dependent kinase 4	-0.56	4.5e-05	0.00072	11.2	-11.8
17358797	14102		Fas	Fas (TNF receptor superfamily member 6)	-2	6.5e-05	0.00097	4.6	-6.6
17235511	17873		Gadd45b	growth arrest and DNA-damage-inducible 45 beta	-1.69	0.00045	0.0047	7.3	-9
17254537	53892	3.1.3.16	Ppm1d	protein phosphatase 1D magnesium-dependent, delta isoform	0.86	0.00057	0.0058	8.2	-7.4
17466723	13063		Cycs	cytochrome c, somatic	-0.65	0.0028	0.021	5.3	-5.9
17261865	12450		Ccng1	cyclin G1	-0.77	0.0042	0.029	8.9	-9.7
17525503	12649	2.7.11.1	Chek1	checkpoint kinase 1	0.65	0.0047	0.032	9.1	-8.5
17431049	55948		Sfn	stratifin	-0.56	0.0057	0.038	7.2	-7.8
17226953	17248		Mdm4	transformed mouse 3T3 cell double minute 4	0.48	0.0074	0.046	8	-7.5
17335467	12575		Cdkn1a	cyclin-dependent kinase inhibitor 1A (P21)	0.98	0.0089	0.053	9.1	-8.1
17467316	13197		Gadd45a	growth arrest and DNA-damage-inducible 45 alpha	-0.89	0.012	0.067	9	-9.9
17411761	12448		Ccne2	cyclin E2	-0.79	0.013	0.073	6.6	-7.4
17440575	50883	2.7.11.1	Chek2	checkpoint kinase 2	-0.73	0.016	0.083	7.2	-7.9
17453819	18787		Serpine1	serine (or cysteine) peptidase inhibitor, clade E, member 1	-1.14	0.018	0.09	7.2	-8.3
17511450	20437	6.3.2.19	Siah1a	seven in absentia 1A	-0.36	0.021	0.1	6.9	-7.3
17527054	11920	2.7.11.1	Atm	ataxia telangiectasia mutated	0.82	0.023	0.11	7.4	-6.6
17245248	17246	6.3.2.19	Mdm2	transformed mouse 3T3 cell double minute 2	-0.33	0.029	0.13	8.4	-8.8
17313895	29870		Gtse1	G two S phase expressed protein 1	-0.38	0.033	0.14	7.8	-8.2
17241692	12534	2.7.11.22	Cdk1	cyclin-dependent kinase 1	-0.41	0.041	0.17	9.5	-9.9
17244140	11783		Apaf1	apoptotic peptidase activating factor 1	0.54	0.042	0.17	7.3	-6.8
17274540	20135	1.17.4.1	Rrm2	ribonucleotide reductase M2	-0.69	0.045	0.18	7.8	-8.5
17430861	230784		Sesn2	sestrin 2	0.77	0.064	0.23	9.1	-8.3
17232912	140742		Sesn1	sestrin 1	0.33	0.082	0.27	6.6	-6.3
17525548	13663		Ei24	etoposide induced 2.4 mRNA	0.3	0.089	0.29	10.2	-9.9
17421120	12371	3.4.22.62	Casp9	caspase 9	-0.26	0.097	0.3	7.2	-7.4
17260474	16009		Igfbp3	insulin-like growth factor binding protein 3	0.28	0.099	0.31	4.5	-4.2
17427147	12578		Cdkn2a	cyclin-dependent kinase inhibitor 2A	0.24	0.13	0.37	5.5	-5.3
17251659	22059		Trp53	transformation related protein 53	0.38	0.14	0.38	9.6	-9.2
17545947	20438	6.3.2.19	Siah1b	seven in absentia 1B	0.29	0.15	0.39	6.5	-6.2
17295757	268697		Ccnb1	cyclin B1	-0.31	0.16	0.42	9.1	-9.4
17341917	22084		Tsc2	tuberous sclerosis 2	0.2	0.17	0.43	8.8	-8.6
17539781	209091		Ccnb3	cyclin B3	0.2	0.19	0.45	2.6	-2.4
17528586	12442		Ccnb2	cyclin B2	-0.37	0.19	0.46	9.8	-10.2
17498502	12443		Ccnd1	cyclin D1	0.39	0.21	0.48	11.7	-11.3
17312146	107831		Adgrb1	adhesion G protein-coupled receptor B1	-0.22	0.22	0.49	4.7	-4.9
17489886	12447		Ccne1	cyclin E1	-0.32	0.22	0.5	5.9	-6.3
17548973	19211	3.1.3.67	Pten	phosphatase and tensin homolog	-0.27	0.23	0.51	8.9	-9.2
17287361	23882		Gadd45g	growth arrest and DNA-damage-inducible 45 gamma	-0.61	0.24	0.52	7	-7.7
17497924	57913		Pidd1	p53 induced death domain protein 1	0.28	0.26	0.55	6.2	-5.9
17439184	12452		Ccng2	cyclin G2	0.28	0.33	0.61	7.1	-6.9
17351414	58801		Pmaip1	phorbol-12-myristate-13-acetate-induced protein 1	0.14	0.35	0.64	4.4	-4.3
17213213	12370	3.4.22.61	Casp8	caspase 8	0.16	0.41	0.69	10.1	-10
17433582	22062		Trp73	transformation related protein 73	0.1	0.44	0.71	4.8	-4.7
17236288	16000		Igf1	insulin-like growth factor 1	-0.09	0.54	0.78	4.2	-4.3
17218543	26374	6.3.2.19	Rfwd2	ring finger and WD repeat domain 2	0.09	0.58	0.8	9.5	-9.4
17490038	434175		Gm5593	predicted gene 5593	-0.16	0.57	0.8	7.6	-7.7
17470457	12122		Bid	BH3 interacting domain death agonist	-0.06	0.65	0.85	6.8	-6.9
17388196	107986		Ddb2	damage specific DNA binding protein 2	0.07	0.68	0.86	7.3	-7.3
17520439	245000	2.7.11.1	Atr	ataxia telangiectasia and Rad3 related	0.07	0.76	0.9	7.6	-7.6
17386751	13067		Cyct	cytochrome c, testis	0.05	0.76	0.9	3.3	-3.3
17385365	67874		Rprm	reprimo, TP53 dependent G2 arrest mediator candidate	0.04	0.79	0.91	5.1	-5.1
17316610	382985	1.17.4.1	Rrm2b	ribonucleotide reductase M2 B (TP53 inducible)	0.06	0.78	0.91	8.1	-8
17449596	68098		Rchy1	ring finger and CHY zinc finger domain containing 1	0.09	0.77	0.91	8.9	-8.8
17501041	12367	3.4.22.56	Casp3	caspase 3	-0.06	0.8	0.92	9.7	-9.8
17522133	66940		Shisa5	shisa family member 5	0.03	0.82	0.93	5.3	-5.3
17246299	12566	2.7.11.22	Cdk2	cyclin-dependent kinase 2	0.05	0.85	0.94	8.7	-8.6
17490839	12028		Bax	BCL2-associated X protein	-0.02	0.87	0.95	8.5	-8.5

## Sheet: par vs. D10
	ENTREZ	EC	SYMBOL	GENENAME	logFC	p-value	fdr	A	R
17514732	75747		Sesn3	sestrin 3	5.34	9.9e-20	3.7e-16	9.7	-4.4
17216402	20724		Serpinb5	serine (or cysteine) peptidase inhibitor, clade B, member 5	-5.43	1.1e-18	1.7e-15	2.5	-8
17231844	64058		Perp	PERP, TP53 apoptosis effector	-4.22	1.2e-18	1.7e-15	6.4	-10.6
17374488	21825		Thbs1	thrombospondin 1	-2.95	4.2e-10	3.4e-08	8.1	-11.1
17404585	22401		Zmat3	zinc finger matrin type 3	1.8	9e-09	5.1e-07	7.7	-5.9
17388454	12521		Cd82	CD82 antigen	1.82	1.5e-08	8e-07	7.3	-5.5
17474097	170770		Bbc3	BCL2 binding component 3	1.71	9.2e-08	3.9e-06	7.2	-5.5
17338269	12445		Ccnd3	cyclin D3	-1.4	1.3e-06	3.9e-05	7.6	-9
17471222	12444		Ccnd2	cyclin D2	-1.16	2.6e-06	7e-05	9.7	-10.8
17237899	12567	2.7.11.22	Cdk4	cyclin-dependent kinase 4	-0.62	1.3e-05	0.00028	11.2	-11.9
17226313	68428	1.16.1.-	Steap3	STEAP family member 3	-1.04	8.4e-05	0.0013	5.3	-6.4
17434297	12571	2.7.11.22	Cdk6	cyclin-dependent kinase 6	0.75	0.00016	0.0023	10.4	-9.6
17254537	53892	3.1.3.16	Ppm1d	protein phosphatase 1D magnesium-dependent, delta isoform	0.83	0.00075	0.0081	8.2	-7.4
17431049	55948		Sfn	stratifin	-0.71	0.00077	0.0082	7.2	-7.9
17245248	17246	6.3.2.19	Mdm2	transformed mouse 3T3 cell double minute 2	-0.54	0.00095	0.0098	8.4	-9
17358797	14102		Fas	Fas (TNF receptor superfamily member 6)	-1.42	0.0021	0.018	4.6	-6
17548102	13063		Cycs	cytochrome c, somatic	-0.93	0.0024	0.021	6.9	-7.9
17274540	20135	1.17.4.1	Rrm2	ribonucleotide reductase M2	-1.05	0.0038	0.029	7.8	-8.9
17453819	18787		Serpine1	serine (or cysteine) peptidase inhibitor, clade E, member 1	-1.36	0.0057	0.04	7.2	-8.6
17411761	12448		Ccne2	cyclin E2	-0.83	0.01	0.063	6.6	-7.4
17235511	17873		Gadd45b	growth arrest and DNA-damage-inducible 45 beta	-1.15	0.011	0.067	7.3	-8.5
17244140	11783		Apaf1	apoptotic peptidase activating factor 1	0.69	0.012	0.073	7.3	-6.6
17525503	12649	2.7.11.1	Chek1	checkpoint kinase 1	0.56	0.013	0.078	9.1	-8.6
17527054	11920	2.7.11.1	Atm	ataxia telangiectasia mutated	0.87	0.016	0.092	7.4	-6.5
17489886	12447		Ccne1	cyclin E1	-0.58	0.035	0.16	5.9	-6.5
17261865	12450		Ccng1	cyclin G1	-0.54	0.034	0.16	8.9	-9.5
17241692	12534	2.7.11.22	Cdk1	cyclin-dependent kinase 1	-0.43	0.034	0.16	9.5	-9.9
17525548	13663		Ei24	etoposide induced 2.4 mRNA	0.38	0.038	0.17	10.2	-9.8
17440575	50883	2.7.11.1	Chek2	checkpoint kinase 2	-0.6	0.041	0.18	7.2	-7.8
17430861	230784		Sesn2	sestrin 2	0.84	0.044	0.19	9.1	-8.3
17539781	209091		Ccnb3	cyclin B3	0.31	0.047	0.2	2.6	-2.3
17295757	268697		Ccnb1	cyclin B1	-0.45	0.047	0.2	9.1	-9.6
17470457	12122		Bid	BH3 interacting domain death agonist	-0.27	0.051	0.21	6.8	-7.1
17522133	66940		Shisa5	shisa family member 5	-0.27	0.05	0.21	5.3	-5.6
17421120	12371	3.4.22.62	Casp9	caspase 9	-0.29	0.062	0.24	7.2	-7.5
17528586	12442		Ccnb2	cyclin B2	-0.5	0.08	0.28	9.8	-10.3
17548973	19211	3.1.3.67	Pten	phosphatase and tensin homolog	-0.39	0.083	0.29	8.9	-9.3
17251659	22059		Trp53	transformation related protein 53	0.43	0.095	0.32	9.6	-9.1
17260474	16009		Igfbp3	insulin-like growth factor binding protein 3	0.27	0.11	0.34	4.5	-4.2
17316610	382985	1.17.4.1	Rrm2b	ribonucleotide reductase M2 B (TP53 inducible)	0.36	0.12	0.36	8.1	-7.7
17427147	12578		Cdkn2a	cyclin-dependent kinase inhibitor 2A	0.26	0.12	0.36	5.5	-5.3
17545947	20438	6.3.2.19	Siah1b	seven in absentia 1B	0.3	0.13	0.38	6.5	-6.2
17226953	17248		Mdm4	transformed mouse 3T3 cell double minute 4	0.25	0.13	0.39	8	-7.8
17490038	434175		Gm5593	predicted gene 5593	-0.44	0.13	0.39	7.6	-8
17335467	12575		Cdkn1a	cyclin-dependent kinase inhibitor 1A (P21)	0.51	0.15	0.41	9.1	-8.6
17246299	12566	2.7.11.22	Cdk2	cyclin-dependent kinase 2	-0.33	0.19	0.47	8.7	-9
17232912	140742		Sesn1	sestrin 1	0.23	0.21	0.51	6.6	-6.4
17313895	29870		Gtse1	G two S phase expressed protein 1	-0.21	0.22	0.52	7.8	-8
17511450	20437	6.3.2.19	Siah1a	seven in absentia 1A	0.18	0.23	0.53	6.9	-6.7
17501041	12367	3.4.22.56	Casp3	caspase 3	-0.28	0.25	0.56	9.7	-10
17341917	22084		Tsc2	tuberous sclerosis 2	0.15	0.3	0.61	8.8	-8.6
17386751	13067		Cyct	cytochrome c, testis	0.17	0.3	0.61	3.3	-3.1
17351414	58801		Pmaip1	phorbol-12-myristate-13-acetate-induced protein 1	0.16	0.31	0.62	4.4	-4.3
17433582	22062		Trp73	transformation related protein 73	0.13	0.34	0.64	4.8	-4.7
17388196	107986		Ddb2	damage specific DNA binding protein 2	0.18	0.34	0.64	7.3	-7.2
17439184	12452		Ccng2	cyclin G2	0.25	0.37	0.67	7.1	-6.9
17287361	23882		Gadd45g	growth arrest and DNA-damage-inducible 45 gamma	-0.38	0.46	0.74	7	-7.4
17520439	245000	2.7.11.1	Atr	ataxia telangiectasia and Rad3 related	0.16	0.48	0.76	7.6	-7.5
17236288	16000		Igf1	insulin-like growth factor 1	0.1	0.48	0.76	4.2	-4.1
17449596	68098		Rchy1	ring finger and CHY zinc finger domain containing 1	0.22	0.5	0.77	8.9	-8.7
17312146	107831		Adgrb1	adhesion G protein-coupled receptor B1	-0.1	0.54	0.8	4.7	-4.8
17497924	57913		Pidd1	p53 induced death domain protein 1	-0.14	0.57	0.81	6.2	-6.4
17490839	12028		Bax	BCL2-associated X protein	0.06	0.61	0.84	8.5	-8.4
17385365	67874		Rprm	reprimo, TP53 dependent G2 arrest mediator candidate	-0.06	0.67	0.87	5.1	-5.1
17498502	12443		Ccnd1	cyclin D1	-0.08	0.78	0.92	11.7	-11.8
17218543	26374	6.3.2.19	Rfwd2	ring finger and WD repeat domain 2	0.03	0.83	0.94	9.5	-9.4
17467316	13197		Gadd45a	growth arrest and DNA-damage-inducible 45 alpha	0.02	0.96	0.99	9	-9
17213213	12370	3.4.22.61	Casp8	caspase 8	0.01	0.96	0.99	10.1	-10.1

## Sheet: par vs. D15
ID	ENTREZ	EC	SYMBOL	GENENAME	logFC	p-value	fdr	A	R
17216402	20724		Serpinb5	serine (or cysteine) peptidase inhibitor, clade B, member 5	-5.8	2.6e-19	7.7e-16	2.5	-8.3
17514732	75747		Sesn3	sestrin 3	4.99	4.2e-19	9.4e-16	9.7	-4.7
17231844	64058		Perp	PERP, TP53 apoptosis effector	-4.33	6.9e-19	1.3e-15	6.4	-10.7
17374488	21825		Thbs1	thrombospondin 1	-3.81	3e-12	4.5e-10	8.1	-12
17404585	22401		Zmat3	zinc finger matrin type 3	2.15	3.7e-10	3e-08	7.7	-5.6
17388454	12521		Cd82	CD82 antigen	2.21	4.7e-10	3.7e-08	7.3	-5.1
17525503	12649	2.7.11.1	Chek1	checkpoint kinase 1	1.67	4.6e-08	2.1e-06	9.1	-7.5
17235511	17873		Gadd45b	growth arrest and DNA-damage-inducible 45 beta	-2.38	7.7e-06	0.00017	7.3	-9.7
17471222	12444		Ccnd2	cyclin D2	-1.02	1.4e-05	0.00029	9.7	-10.7
17525548	13663		Ei24	etoposide induced 2.4 mRNA	0.89	2.8e-05	0.00052	10.2	-9.3
17411761	12448		Ccne2	cyclin E2	1.51	3.7e-05	0.00065	6.6	-5.1
17358797	14102		Fas	Fas (TNF receptor superfamily member 6)	-2.06	4.5e-05	0.00076	4.6	-6.7
17226313	68428	1.16.1.-	Steap3	STEAP family member 3	-1.1	4.5e-05	0.00077	5.3	-6.4
17520439	245000	2.7.11.1	Atr	ataxia telangiectasia and Rad3 related	0.98	0.00019	0.0026	7.6	-6.7
17232912	140742		Sesn1	sestrin 1	0.8	0.00023	0.003	6.6	-5.8
17522133	66940		Shisa5	shisa family member 5	-0.57	0.00025	0.0032	5.3	-5.9
17467316	13197		Gadd45a	growth arrest and DNA-damage-inducible 45 alpha	-1.4	0.00028	0.0036	9	-10.4
17545947	20438	6.3.2.19	Siah1b	seven in absentia 1B	0.82	0.00032	0.004	6.5	-5.7
17245248	17246	6.3.2.19	Mdm2	transformed mouse 3T3 cell double minute 2	-0.56	0.0007	0.0076	8.4	-9
17338269	12445		Ccnd3	cyclin D3	-0.83	0.00077	0.0083	7.6	-8.5
17527054	11920	2.7.11.1	Atm	ataxia telangiectasia mutated	1.19	0.0018	0.016	7.4	-6.2
17431049	55948		Sfn	stratifin	-0.62	0.0028	0.024	7.2	-7.8
17244140	11783		Apaf1	apoptotic peptidase activating factor 1	0.83	0.0032	0.026	7.3	-6.5
17434297	12571	2.7.11.22	Cdk6	cyclin-dependent kinase 6	0.51	0.0055	0.041	10.4	-9.9
17474097	170770		Bbc3	BCL2 binding component 3	0.66	0.0065	0.047	7.2	-6.5
17497924	57913		Pidd1	p53 induced death domain protein 1	0.69	0.0087	0.059	6.2	-5.5
17254537	53892	3.1.3.16	Ppm1d	protein phosphatase 1D magnesium-dependent, delta isoform	0.59	0.011	0.07	8.2	-7.6
17490839	12028		Bax	BCL2-associated X protein	0.32	0.015	0.088	8.5	-8.2
17287361	23882		Gadd45g	growth arrest and DNA-damage-inducible 45 gamma	-1.23	0.024	0.13	7	-8.3
17539781	209091		Ccnb3	cyclin B3	0.33	0.034	0.16	2.6	-2.3
17274540	20135	1.17.4.1	Rrm2	ribonucleotide reductase M2	0.73	0.034	0.17	7.8	-7.1
17316610	382985	1.17.4.1	Rrm2b	ribonucleotide reductase M2 B (TP53 inducible)	0.5	0.034	0.17	8.1	-7.6
17489886	12447		Ccne1	cyclin E1	0.57	0.038	0.18	5.9	-5.4
17511450	20437	6.3.2.19	Siah1a	seven in absentia 1A	-0.3	0.052	0.22	6.9	-7.2
17440575	50883	2.7.11.1	Chek2	checkpoint kinase 2	0.56	0.055	0.23	7.2	-6.7
17295757	268697		Ccnb1	cyclin B1	0.42	0.064	0.26	9.1	-8.7
17246299	12566	2.7.11.22	Cdk2	cyclin-dependent kinase 2	0.44	0.082	0.3	8.7	-8.3
17498502	12443		Ccnd1	cyclin D1	0.52	0.093	0.33	11.7	-11.2
17341917	22084		Tsc2	tuberous sclerosis 2	0.25	0.095	0.34	8.8	-8.5
17261865	12450		Ccng1	cyclin G1	0.4	0.11	0.37	8.9	-8.5
17237899	12567	2.7.11.22	Cdk4	cyclin-dependent kinase 4	-0.18	0.12	0.39	11.2	-11.4
17490038	434175		Gm5593	predicted gene 5593	0.44	0.13	0.41	7.6	-7.1
17218543	26374	6.3.2.19	Rfwd2	ring finger and WD repeat domain 2	-0.23	0.17	0.47	9.5	-9.7
17312146	107831		Adgrb1	adhesion G protein-coupled receptor B1	-0.23	0.18	0.5	4.7	-4.9
17236288	16000		Igf1	insulin-like growth factor 1	-0.19	0.2	0.52	4.2	-4.4
17453819	18787		Serpine1	serine (or cysteine) peptidase inhibitor, clade E, member 1	-0.57	0.22	0.54	7.2	-7.8
17241692	12534	2.7.11.22	Cdk1	cyclin-dependent kinase 1	0.24	0.22	0.55	9.5	-9.3
17449596	68098		Rchy1	ring finger and CHY zinc finger domain containing 1	-0.38	0.24	0.57	8.9	-9.3
17335467	12575		Cdkn1a	cyclin-dependent kinase inhibitor 1A (P21)	0.41	0.25	0.58	9.1	-8.7
17433582	22062		Trp73	transformation related protein 73	0.15	0.26	0.6	4.8	-4.7
17430861	230784		Sesn2	sestrin 2	0.42	0.3	0.63	9.1	-8.7
17226953	17248		Mdm4	transformed mouse 3T3 cell double minute 4	-0.16	0.33	0.67	8	-8.2
17385365	67874		Rprm	reprimo, TP53 dependent G2 arrest mediator candidate	-0.12	0.4	0.73	5.1	-5.2
17358706	19211	3.1.3.67	Pten	phosphatase and tensin homolog	0.11	0.5	0.8	10.5	-10.4
17439184	12452		Ccng2	cyclin G2	0.16	0.58	0.84	7.1	-7
17313895	29870		Gtse1	G two S phase expressed protein 1	-0.09	0.6	0.85	7.8	-7.9
17501041	12367	3.4.22.56	Casp3	caspase 3	-0.12	0.6	0.85	9.7	-9.8
17466723	13063		Cycs	cytochrome c, somatic	-0.09	0.65	0.87	5.3	-5.4
17470457	12122		Bid	BH3 interacting domain death agonist	-0.05	0.69	0.89	6.8	-6.9
17260474	16009		Igfbp3	insulin-like growth factor binding protein 3	-0.06	0.71	0.9	4.5	-4.6
17386751	13067		Cyct	cytochrome c, testis	0.06	0.7	0.9	3.3	-3.3
17351414	58801		Pmaip1	phorbol-12-myristate-13-acetate-induced protein 1	0.05	0.75	0.92	4.4	-4.4
17251659	22059		Trp53	transformation related protein 53	-0.07	0.79	0.93	9.6	-9.6
17213213	12370	3.4.22.61	Casp8	caspase 8	-0.05	0.8	0.94	10.1	-10.2
17528586	12442		Ccnb2	cyclin B2	-0.06	0.83	0.95	9.8	-9.9
17388196	107986		Ddb2	damage specific DNA binding protein 2	0.03	0.87	0.96	7.3	-7.3
17427147	12578		Cdkn2a	cyclin-dependent kinase inhibitor 2A	-0.03	0.87	0.96	5.5	-5.5
17421120	12371	3.4.22.62	Casp9	caspase 9	0	0.98	0.99	7.2	-7.2

## Sheet: par vs. D20
ID	ENTREZ	EC	SYMBOL	GENENAME	logFC	p-value	fdr	A	R
17514732	75747		Sesn3	sestrin 3	5.02	3.7e-19	9.7e-16	9.7	-4.7
17216402	20724		Serpinb5	serine (or cysteine) peptidase inhibitor, clade B, member 5	-5.18	3e-18	3.8e-15	2.5	-7.7
17231844	64058		Perp	PERP, TP53 apoptosis effector	-3.93	5.4e-18	6.3e-15	6.4	-10.3
17404585	22401		Zmat3	zinc finger matrin type 3	2.7	4.7e-12	5.3e-10	7.7	-5
17374488	21825		Thbs1	thrombospondin 1	-3.65	6.8e-12	7e-10	8.1	-11.8
17388454	12521		Cd82	CD82 antigen	1.95	4.5e-09	2.3e-07	7.3	-5.3
17525503	12649	2.7.11.1	Chek1	checkpoint kinase 1	1.47	3.5e-07	1e-05	9.1	-7.6
17235511	17873		Gadd45b	growth arrest and DNA-damage-inducible 45 beta	-2.82	7e-07	1.9e-05	7.3	-10.1
17471222	12444		Ccnd2	cyclin D2	-1.24	9.4e-07	2.4e-05	9.7	-10.9
17467316	13197		Gadd45a	growth arrest and DNA-damage-inducible 45 alpha	-1.73	2.3e-05	0.00036	9	-10.8
17490038	434175		Gm5593	predicted gene 5593	1.45	4.3e-05	0.0006	7.6	-6.1
17474097	170770		Bbc3	BCL2 binding component 3	1.07	7.5e-05	0.00098	7.2	-6.1
17287361	23882		Gadd45g	growth arrest and DNA-damage-inducible 45 gamma	-2.29	0.00016	0.0019	7	-9.3
17411761	12448		Ccne2	cyclin E2	1.32	0.00017	0.002	6.6	-5.2
17254537	53892	3.1.3.16	Ppm1d	protein phosphatase 1D magnesium-dependent, delta isoform	0.91	0.0003	0.0031	8.2	-7.3
17232912	140742		Sesn1	sestrin 1	0.77	0.00031	0.0032	6.6	-5.9
17295757	268697		Ccnb1	cyclin B1	0.92	0.00032	0.0033	9.1	-8.2
17522133	66940		Shisa5	shisa family member 5	-0.55	0.00037	0.0038	5.3	-5.9
17525548	13663		Ei24	etoposide induced 2.4 mRNA	0.69	0.00052	0.0049	10.2	-9.5
17466723	13063		Cycs	cytochrome c, somatic	-0.76	0.00077	0.0069	5.3	-6
17358797	14102		Fas	Fas (TNF receptor superfamily member 6)	-1.58	0.0008	0.0071	4.6	-6.2
17244140	11783		Apaf1	apoptotic peptidase activating factor 1	0.97	0.00085	0.0074	7.3	-6.3
17341917	22084		Tsc2	tuberous sclerosis 2	0.53	0.0012	0.0099	8.8	-8.3
17431049	55948		Sfn	stratifin	-0.68	0.0013	0.01	7.2	-7.9
17440575	50883	2.7.11.1	Chek2	checkpoint kinase 2	1	0.0015	0.012	7.2	-6.2
17434297	12571	2.7.11.22	Cdk6	cyclin-dependent kinase 6	0.6	0.0016	0.012	10.4	-9.8
17545947	20438	6.3.2.19	Siah1b	seven in absentia 1B	0.68	0.002	0.015	6.5	-5.8
17245248	17246	6.3.2.19	Mdm2	transformed mouse 3T3 cell double minute 2	-0.49	0.0024	0.017	8.4	-8.9
17528586	12442		Ccnb2	cyclin B2	0.85	0.0051	0.033	9.8	-9
17520439	245000	2.7.11.1	Atr	ataxia telangiectasia and Rad3 related	0.67	0.0059	0.037	7.6	-7
17421120	12371	3.4.22.62	Casp9	caspase 9	0.45	0.006	0.037	7.2	-6.7
17338269	12445		Ccnd3	cyclin D3	-0.64	0.0068	0.041	7.6	-8.3
17490839	12028		Bax	BCL2-associated X protein	0.33	0.01	0.057	8.5	-8.1
17430861	230784		Sesn2	sestrin 2	1.06	0.013	0.07	9.1	-8.1
17241692	12534	2.7.11.22	Cdk1	cyclin-dependent kinase 1	0.5	0.015	0.076	9.5	-9
17439184	12452		Ccng2	cyclin G2	0.71	0.017	0.085	7.1	-6.4
17226313	68428	1.16.1.-	Steap3	STEAP family member 3	0.55	0.019	0.093	5.3	-4.8
17527054	11920	2.7.11.1	Atm	ataxia telangiectasia mutated	0.81	0.025	0.11	7.4	-6.6
17218543	26374	6.3.2.19	Rfwd2	ring finger and WD repeat domain 2	-0.37	0.027	0.12	9.5	-9.8
17237899	12567	2.7.11.22	Cdk4	cyclin-dependent kinase 4	-0.26	0.028	0.12	11.2	-11.5
17453819	18787		Serpine1	serine (or cysteine) peptidase inhibitor, clade E, member 1	-1.03	0.03	0.13	7.2	-8.2
17497924	57913		Pidd1	p53 induced death domain protein 1	0.54	0.036	0.15	6.2	-5.7
17246299	12566	2.7.11.22	Cdk2	cyclin-dependent kinase 2	0.49	0.056	0.21	8.7	-8.2
17449596	68098		Rchy1	ring finger and CHY zinc finger domain containing 1	-0.6	0.067	0.23	8.9	-9.5
17313895	29870		Gtse1	G two S phase expressed protein 1	0.32	0.069	0.24	7.8	-7.5
17226953	17248		Mdm4	transformed mouse 3T3 cell double minute 4	-0.31	0.075	0.25	8	-8.3
17312146	107831		Adgrb1	adhesion G protein-coupled receptor B1	-0.24	0.16	0.42	4.7	-4.9
17274540	20135	1.17.4.1	Rrm2	ribonucleotide reductase M2	0.41	0.22	0.5	7.8	-7.4
17498502	12443		Ccnd1	cyclin D1	0.37	0.22	0.5	11.7	-11.3
17470457	12122		Bid	BH3 interacting domain death agonist	0.15	0.26	0.55	6.8	-6.7
17511450	20437	6.3.2.19	Siah1a	seven in absentia 1A	-0.15	0.31	0.6	6.9	-7.1
17251659	22059		Trp53	transformation related protein 53	0.25	0.32	0.61	9.6	-9.3
17433582	22062		Trp73	transformation related protein 73	0.13	0.34	0.63	4.8	-4.7
17335467	12575		Cdkn1a	cyclin-dependent kinase inhibitor 1A (P21)	0.29	0.41	0.69	9.1	-8.8
17386751	13067		Cyct	cytochrome c, testis	0.14	0.4	0.69	3.3	-3.2
17385365	67874		Rprm	reprimo, TP53 dependent G2 arrest mediator candidate	-0.08	0.55	0.79	5.1	-5.2
17427147	12578		Cdkn2a	cyclin-dependent kinase inhibitor 2A	0.09	0.58	0.81	5.5	-5.4
17213213	12370	3.4.22.61	Casp8	caspase 8	-0.08	0.67	0.86	10.1	-10.2
17501041	12367	3.4.22.56	Casp3	caspase 3	0.1	0.67	0.86	9.7	-9.6
17316610	382985	1.17.4.1	Rrm2b	ribonucleotide reductase M2 B (TP53 inducible)	-0.09	0.68	0.87	8.1	-8.2
17236288	16000		Igf1	insulin-like growth factor 1	-0.05	0.73	0.89	4.2	-4.2
17351414	58801		Pmaip1	phorbol-12-myristate-13-acetate-induced protein 1	0.04	0.78	0.91	4.4	-4.4
17489886	12447		Ccne1	cyclin E1	-0.07	0.79	0.92	5.9	-6
17358706	19211	3.1.3.67	Pten	phosphatase and tensin homolog	0.04	0.8	0.92	10.5	-10.5
17539781	209091		Ccnb3	cyclin B3	-0.03	0.85	0.94	2.6	-2.7
17388196	107986		Ddb2	damage specific DNA binding protein 2	-0.03	0.88	0.95	7.3	-7.4
17260474	16009		Igfbp3	insulin-like growth factor binding protein 3	-0.02	0.88	0.96	4.5	-4.5
17261865	12450		Ccng1	cyclin G1	0.02	0.95	0.98	8.9	-8.9

## Sheet: par vs. D25
ID	ENTREZ	EC	SYMBOL	GENENAME	logFC	p-value	fdr	A	R
17216402	20724		Serpinb5	serine (or cysteine) peptidase inhibitor, clade B, member 5	-6.23	5.6e-20	1.9e-16	2.5	-8.8
17514732	75747		Sesn3	sestrin 3	5.16	2.1e-19	5e-16	9.7	-4.6
17231844	64058		Perp	PERP, TP53 apoptosis effector	-4.4	5e-19	9.3e-16	6.4	-10.8
17374488	21825		Thbs1	thrombospondin 1	-3.36	3.4e-11	2.9e-09	8.1	-11.5
17235511	17873		Gadd45b	growth arrest and DNA-damage-inducible 45 beta	-3.99	2e-09	1.1e-07	7.3	-11.3
17404585	22401		Zmat3	zinc finger matrin type 3	1.82	7.6e-09	3.4e-07	7.7	-5.9
17358797	14102		Fas	Fas (TNF receptor superfamily member 6)	-3.48	1.9e-08	7.8e-07	4.6	-8.1
17245248	17246	6.3.2.19	Mdm2	transformed mouse 3T3 cell double minute 2	-0.93	1.3e-06	3.1e-05	8.4	-9.4
17498502	12443		Ccnd1	cyclin D1	1.84	2.7e-06	5.7e-05	11.7	-9.8
17525503	12649	2.7.11.1	Chek1	checkpoint kinase 1	1.25	4.1e-06	8.3e-05	9.1	-7.9
17287361	23882		Gadd45g	growth arrest and DNA-damage-inducible 45 gamma	-2.94	7.1e-06	0.00013	7	-10
17471222	12444		Ccnd2	cyclin D2	-1.05	1.1e-05	0.00019	9.7	-10.7
17511450	20437	6.3.2.19	Siah1a	seven in absentia 1A	-0.82	1.3e-05	0.00023	6.9	-7.7
17467316	13197		Gadd45a	growth arrest and DNA-damage-inducible 45 alpha	-1.79	1.5e-05	0.00025	9	-10.8
17388454	12521		Cd82	CD82 antigen	1.09	3.2e-05	0.00048	7.3	-6.2
17528586	12442		Ccnb2	cyclin B2	1.3	8.8e-05	0.0011	9.8	-8.5
17434297	12571	2.7.11.22	Cdk6	cyclin-dependent kinase 6	0.74	0.00018	0.0021	10.4	-9.6
17440575	50883	2.7.11.1	Chek2	checkpoint kinase 2	1.2	0.00027	0.0029	7.2	-6
17474097	170770		Bbc3	BCL2 binding component 3	0.95	0.00028	0.003	7.2	-6.2
17520439	245000	2.7.11.1	Atr	ataxia telangiectasia and Rad3 related	0.76	0.0022	0.017	7.6	-6.9
17261865	12450		Ccng1	cyclin G1	0.74	0.0055	0.035	8.9	-8.2
17295757	268697		Ccnb1	cyclin B1	0.66	0.0059	0.037	9.1	-8.5
17525548	13663		Ei24	etoposide induced 2.4 mRNA	0.51	0.0063	0.039	10.2	-9.7
17545947	20438	6.3.2.19	Siah1b	seven in absentia 1B	0.58	0.0067	0.041	6.5	-5.9
17341917	22084		Tsc2	tuberous sclerosis 2	0.41	0.008	0.048	8.8	-8.4
17338269	12445		Ccnd3	cyclin D3	-0.62	0.0083	0.049	7.6	-8.3
17236288	16000		Igf1	insulin-like growth factor 1	-0.41	0.0093	0.053	4.2	-4.6
17274540	20135	1.17.4.1	Rrm2	ribonucleotide reductase M2	0.92	0.0096	0.055	7.8	-6.9
17490038	434175		Gm5593	predicted gene 5593	0.8	0.01	0.057	7.6	-6.8
17431049	55948		Sfn	stratifin	-0.51	0.011	0.06	7.2	-7.7
17218543	26374	6.3.2.19	Rfwd2	ring finger and WD repeat domain 2	-0.44	0.011	0.061	9.5	-9.9
17497924	57913		Pidd1	p53 induced death domain protein 1	0.63	0.015	0.078	6.2	-5.6
17522133	66940		Shisa5	shisa family member 5	-0.34	0.017	0.085	5.3	-5.6
17213213	12370	3.4.22.61	Casp8	caspase 8	0.49	0.02	0.096	10.1	-9.7
17421120	12371	3.4.22.62	Casp9	caspase 9	0.35	0.03	0.13	7.2	-6.8
17226953	17248		Mdm4	transformed mouse 3T3 cell double minute 4	-0.36	0.038	0.16	8	-8.4
17466723	13063		Cycs	cytochrome c, somatic	-0.43	0.039	0.16	5.3	-5.7
17237899	12567	2.7.11.22	Cdk4	cyclin-dependent kinase 4	-0.23	0.054	0.2	11.2	-11.5
17226313	68428	1.16.1.-	Steap3	STEAP family member 3	-0.44	0.056	0.21	5.3	-5.8
17312146	107831		Adgrb1	adhesion G protein-coupled receptor B1	-0.34	0.057	0.21	4.7	-5
17232912	140742		Sesn1	sestrin 1	0.36	0.059	0.21	6.6	-6.3
17490839	12028		Bax	BCL2-associated X protein	0.24	0.061	0.22	8.5	-8.2
17388196	107986		Ddb2	damage specific DNA binding protein 2	-0.35	0.068	0.24	7.3	-7.7
17539781	209091		Ccnb3	cyclin B3	0.27	0.073	0.25	2.6	-2.4
17548973	19211	3.1.3.67	Pten	phosphatase and tensin homolog	-0.39	0.085	0.27	8.9	-9.3
17453819	18787		Serpine1	serine (or cysteine) peptidase inhibitor, clade E, member 1	-0.76	0.099	0.3	7.2	-8
17411761	12448		Ccne2	cyclin E2	0.49	0.11	0.32	6.6	-6.1
17385365	67874		Rprm	reprimo, TP53 dependent G2 arrest mediator candidate	0.23	0.11	0.33	5.1	-4.9
17246299	12566	2.7.11.22	Cdk2	cyclin-dependent kinase 2	0.37	0.14	0.38	8.7	-8.3
17241692	12534	2.7.11.22	Cdk1	cyclin-dependent kinase 1	0.28	0.15	0.4	9.5	-9.2
17439184	12452		Ccng2	cyclin G2	-0.4	0.16	0.41	7.1	-7.5
17430861	230784		Sesn2	sestrin 2	0.55	0.17	0.44	9.1	-8.6
17244140	11783		Apaf1	apoptotic peptidase activating factor 1	0.34	0.19	0.45	7.3	-7
17470457	12122		Bid	BH3 interacting domain death agonist	-0.16	0.25	0.54	6.8	-7
17335467	12575		Cdkn1a	cyclin-dependent kinase inhibitor 1A (P21)	0.4	0.26	0.55	9.1	-8.7
17316610	382985	1.17.4.1	Rrm2b	ribonucleotide reductase M2 B (TP53 inducible)	0.25	0.28	0.57	8.1	-7.9
17313895	29870		Gtse1	G two S phase expressed protein 1	-0.18	0.3	0.59	7.8	-8
17254537	53892	3.1.3.16	Ppm1d	protein phosphatase 1D magnesium-dependent, delta isoform	0.22	0.31	0.61	8.2	-8
17527054	11920	2.7.11.1	Atm	ataxia telangiectasia mutated	-0.25	0.46	0.74	7.4	-7.6
17501041	12367	3.4.22.56	Casp3	caspase 3	0.16	0.51	0.77	9.7	-9.5
17433582	22062		Trp73	transformation related protein 73	0.09	0.52	0.78	4.8	-4.8
17427147	12578		Cdkn2a	cyclin-dependent kinase inhibitor 2A	0.1	0.55	0.8	5.5	-5.4
17260474	16009		Igfbp3	insulin-like growth factor binding protein 3	-0.09	0.58	0.82	4.5	-4.6
17351414	58801		Pmaip1	phorbol-12-myristate-13-acetate-induced protein 1	0.08	0.61	0.83	4.4	-4.4
17489886	12447		Ccne1	cyclin E1	0.13	0.63	0.84	5.9	-5.8
17386751	13067		Cyct	cytochrome c, testis	0.06	0.7	0.88	3.3	-3.3
17449596	68098		Rchy1	ring finger and CHY zinc finger domain containing 1	-0.12	0.71	0.88	8.9	-9
17251659	22059		Trp53	transformation related protein 53	0.07	0.77	0.91	9.6	-9.5

## Sheet: par vs. D60
ID	ENTREZ	EC	SYMBOL	GENENAME	logFC	p-value	fdr	A	R
17514732	75747		Sesn3	sestrin 3	3.13	8.3e-15	2.5e-12	9.7	-6.6
17374488	21825		Thbs1	thrombospondin 1	-2.31	3.1e-08	1.8e-06	8.1	-10.5
17231844	64058		Perp	PERP, TP53 apoptosis effector	1.07	4.4e-07	1.8e-05	6.4	-5.3
17525503	12649	2.7.11.1	Chek1	checkpoint kinase 1	1.31	2.1e-06	6.7e-05	9.1	-7.8
17235511	17873		Gadd45b	growth arrest and DNA-damage-inducible 45 beta	-2.49	4.2e-06	0.00012	7.3	-9.8
17471222	12444		Ccnd2	cyclin D2	-1.12	4.1e-06	0.00012	9.7	-10.8
17232912	140742		Sesn1	sestrin 1	1.01	1.3e-05	0.00032	6.6	-5.6
17545947	20438	6.3.2.19	Siah1b	seven in absentia 1B	0.99	3.9e-05	0.0008	6.5	-5.5
17467316	13197		Gadd45a	growth arrest and DNA-damage-inducible 45 alpha	-1.46	0.00017	0.0028	9	-10.5
17388196	107986		Ddb2	damage specific DNA binding protein 2	0.8	0.00021	0.0032	7.3	-6.5
17237899	12567	2.7.11.22	Cdk4	cyclin-dependent kinase 4	-0.49	0.00022	0.0033	11.2	-11.7
17525548	13663		Ei24	etoposide induced 2.4 mRNA	0.74	0.00024	0.0036	10.2	-9.5
17440575	50883	2.7.11.1	Chek2	checkpoint kinase 2	1.18	0.00032	0.0046	7.2	-6
17218543	26374	6.3.2.19	Rfwd2	ring finger and WD repeat domain 2	-0.65	0.00041	0.0057	9.5	-10.1
17501041	12367	3.4.22.56	Casp3	caspase 3	0.97	0.00041	0.0057	9.7	-8.7
17287361	23882		Gadd45g	growth arrest and DNA-damage-inducible 45 gamma	-2.08	0.00044	0.006	7	-9.1
17226953	17248		Mdm4	transformed mouse 3T3 cell double minute 4	-0.68	0.00045	0.0061	8	-8.7
17470457	12122		Bid	BH3 interacting domain death agonist	-0.42	0.0043	0.037	6.8	-7.3
17466723	13063		Cycs	cytochrome c, somatic	-0.58	0.0071	0.054	5.3	-5.8
17439184	12452		Ccng2	cyclin G2	0.81	0.0081	0.06	7.1	-6.3
17474097	170770		Bbc3	BCL2 binding component 3	0.63	0.0086	0.063	7.2	-6.5
17490038	434175		Gm5593	predicted gene 5593	0.81	0.0093	0.067	7.6	-6.7
17254537	53892	3.1.3.16	Ppm1d	protein phosphatase 1D magnesium-dependent, delta isoform	0.56	0.015	0.096	8.2	-7.7
17388454	12521		Cd82	CD82 antigen	0.55	0.016	0.1	7.3	-6.7
17261865	12450		Ccng1	cyclin G1	0.57	0.026	0.14	8.9	-8.3
17241692	12534	2.7.11.22	Cdk1	cyclin-dependent kinase 1	0.44	0.03	0.16	9.5	-9.1
17295757	268697		Ccnb1	cyclin B1	0.48	0.038	0.19	9.1	-8.7
17338269	12445		Ccnd3	cyclin D3	-0.46	0.041	0.2	7.6	-8.1
17548973	19211	3.1.3.67	Pten	phosphatase and tensin homolog	-0.4	0.08	0.3	8.9	-9.3
17358797	14102		Fas	Fas (TNF receptor superfamily member 6)	-0.71	0.096	0.34	4.6	-5.3
17213213	12370	3.4.22.61	Casp8	caspase 8	0.33	0.11	0.36	10.1	-9.8
17527054	11920	2.7.11.1	Atm	ataxia telangiectasia mutated	0.56	0.11	0.37	7.4	-6.8
17226313	68428	1.16.1.-	Steap3	STEAP family member 3	-0.35	0.12	0.39	5.3	-5.7
17520439	245000	2.7.11.1	Atr	ataxia telangiectasia and Rad3 related	0.35	0.12	0.4	7.6	-7.3
17539781	209091		Ccnb3	cyclin B3	0.23	0.13	0.4	2.6	-2.4
17528586	12442		Ccnb2	cyclin B2	0.43	0.13	0.41	9.8	-9.4
17427147	12578		Cdkn2a	cyclin-dependent kinase inhibitor 2A	0.24	0.13	0.42	5.5	-5.3
17404585	22401		Zmat3	zinc finger matrin type 3	0.31	0.13	0.42	7.7	-7.4
17245248	17246	6.3.2.19	Mdm2	transformed mouse 3T3 cell double minute 2	-0.2	0.17	0.47	8.4	-8.6
17316610	382985	1.17.4.1	Rrm2b	ribonucleotide reductase M2 B (TP53 inducible)	-0.31	0.17	0.48	8.1	-8.4
17351414	58801		Pmaip1	phorbol-12-myristate-13-acetate-induced protein 1	0.2	0.2	0.52	4.4	-4.2
17244140	11783		Apaf1	apoptotic peptidase activating factor 1	0.3	0.24	0.57	7.3	-7
17433582	22062		Trp73	transformation related protein 73	0.15	0.25	0.58	4.8	-4.7
17246299	12566	2.7.11.22	Cdk2	cyclin-dependent kinase 2	-0.28	0.26	0.59	8.7	-9
17434297	12571	2.7.11.22	Cdk6	cyclin-dependent kinase 6	-0.18	0.3	0.63	10.4	-10.5
17497924	57913		Pidd1	p53 induced death domain protein 1	0.25	0.32	0.65	6.2	-6
17386751	13067		Cyct	cytochrome c, testis	0.16	0.33	0.66	3.3	-3.2
17511450	20437	6.3.2.19	Siah1a	seven in absentia 1A	-0.13	0.39	0.71	6.9	-7
17341917	22084		Tsc2	tuberous sclerosis 2	-0.12	0.39	0.71	8.8	-8.9
17312146	107831		Adgrb1	adhesion G protein-coupled receptor B1	-0.15	0.39	0.71	4.7	-4.8
17498502	12443		Ccnd1	cyclin D1	0.25	0.4	0.72	11.7	-11.4
17411761	12448		Ccne2	cyclin E2	0.23	0.44	0.75	6.6	-6.3
17335467	12575		Cdkn1a	cyclin-dependent kinase inhibitor 1A (P21)	-0.25	0.48	0.78	9.1	-9.3
17236288	16000		Igf1	insulin-like growth factor 1	-0.1	0.5	0.79	4.2	-4.3
17313895	29870		Gtse1	G two S phase expressed protein 1	-0.12	0.5	0.79	7.8	-7.9
17216402	20724		Serpinb5	serine (or cysteine) peptidase inhibitor, clade B, member 5	0.11	0.57	0.83	2.5	-2.4
17421120	12371	3.4.22.62	Casp9	caspase 9	0.09	0.57	0.83	7.2	-7.1
17489886	12447		Ccne1	cyclin E1	-0.1	0.7	0.9	5.9	-6
17274540	20135	1.17.4.1	Rrm2	ribonucleotide reductase M2	0.12	0.7	0.9	7.8	-7.7
17251659	22059		Trp53	transformation related protein 53	-0.08	0.75	0.92	9.6	-9.6
17260474	16009		Igfbp3	insulin-like growth factor binding protein 3	0.04	0.81	0.94	4.5	-4.5
17522133	66940		Shisa5	shisa family member 5	0.03	0.85	0.95	5.3	-5.3
17490839	12028		Bax	BCL2-associated X protein	-0.02	0.9	0.97	8.5	-8.5
17385365	67874		Rprm	reprimo, TP53 dependent G2 arrest mediator candidate	0.01	0.94	0.98	5.1	-5.1
17453819	18787		Serpine1	serine (or cysteine) peptidase inhibitor, clade E, member 1	0.04	0.94	0.98	7.2	-7.2
17449596	68098		Rchy1	ring finger and CHY zinc finger domain containing 1	0.03	0.92	0.98	8.9	-8.9
17430861	230784		Sesn2	sestrin 2	-0.03	0.94	0.98	9.1	-9.1
17431049	55948		Sfn	stratifin	0	0.99	1	7.2	-7.2

## Sheet: D0 vs. D5
ID	ENTREZ	EC	SYMBOL	GENENAME	logFC	p-value	fdr	A	R
17216402	20724		Serpinb5	serine (or cysteine) peptidase inhibitor, clade B, member 5	1.83	3.5e-09	5.2e-06	9.1	-7.3
17411761	12448		Ccne2	cyclin E2	1.11	0.001	0.063	7.4	-6.2
17231844	64058		Perp	PERP, TP53 apoptosis effector	0.55	0.0014	0.074	10.7	-10.1
17548102	13063		Cycs	cytochrome c, somatic	0.87	0.0039	0.11	7.7	-6.9
17545947	20438	6.3.2.19	Siah1b	seven in absentia 1B	0.57	0.0074	0.14	6.2	-5.6
17260474	16009		Igfbp3	insulin-like growth factor binding protein 3	-0.46	0.009	0.15	4.2	-4.7
17525503	12649	2.7.11.1	Chek1	checkpoint kinase 1	0.56	0.012	0.17	8.5	-7.9
17520439	245000	2.7.11.1	Atr	ataxia telangiectasia and Rad3 related	0.58	0.015	0.19	7.6	-7
17237899	12567	2.7.11.22	Cdk4	cyclin-dependent kinase 4	0.3	0.014	0.19	11.8	-11.5
17430861	230784		Sesn2	sestrin 2	1.05	0.014	0.19	8.3	-7.3
17525548	13663		Ei24	etoposide induced 2.4 mRNA	0.43	0.02	0.22	9.9	-9.5
17385365	67874		Rprm	reprimo, TP53 dependent G2 arrest mediator candidate	-0.34	0.023	0.23	5.1	-5.4
17274540	20135	1.17.4.1	Rrm2	ribonucleotide reductase M2	0.8	0.022	0.23	8.5	-7.7
17358797	14102		Fas	Fas (TNF receptor superfamily member 6)	1	0.023	0.23	6.6	-5.6
17251659	22059		Trp53	transformation related protein 53	-0.59	0.025	0.24	9.2	-9.8
17522133	66940		Shisa5	shisa family member 5	-0.32	0.024	0.24	5.3	-5.6
17440575	50883	2.7.11.1	Chek2	checkpoint kinase 2	0.66	0.027	0.25	7.9	-7.3
17287361	23882		Gadd45g	growth arrest and DNA-damage-inducible 45 gamma	-1.18	0.029	0.26	7.7	-8.8
17241692	12534	2.7.11.22	Cdk1	cyclin-dependent kinase 1	0.43	0.034	0.27	9.9	-9.5
17511450	20437	6.3.2.19	Siah1a	seven in absentia 1A	0.33	0.036	0.28	7.3	-7
17235511	17873		Gadd45b	growth arrest and DNA-damage-inducible 45 beta	-0.92	0.036	0.28	9	-9.9
17490839	12028		Bax	BCL2-associated X protein	0.25	0.046	0.31	8.5	-8.2
17453819	18787		Serpine1	serine (or cysteine) peptidase inhibitor, clade E, member 1	0.89	0.057	0.34	8.3	-7.4
17471222	12444		Ccnd2	cyclin D2	0.36	0.067	0.36	10.7	-10.3
17226953	17248		Mdm4	transformed mouse 3T3 cell double minute 4	-0.31	0.075	0.38	7.5	-7.8
17439184	12452		Ccng2	cyclin G2	-0.51	0.078	0.39	6.9	-7.4
17316610	382985	1.17.4.1	Rrm2b	ribonucleotide reductase M2 B (TP53 inducible)	0.39	0.092	0.42	8	-7.7
17548973	19211	3.1.3.67	Pten	phosphatase and tensin homolog	0.36	0.11	0.44	9.2	-8.8
17374488	21825		Thbs1	thrombospondin 1	0.43	0.14	0.49	10.8	-10.3
17421120	12371	3.4.22.62	Casp9	caspase 9	-0.22	0.16	0.53	7.4	-7.7
17341917	22084		Tsc2	tuberous sclerosis 2	-0.2	0.18	0.55	8.6	-8.8
17261865	12450		Ccng1	cyclin G1	0.33	0.18	0.55	9.7	-9.3
17449596	68098		Rchy1	ring finger and CHY zinc finger domain containing 1	-0.43	0.18	0.55	8.8	-9.2
17351414	58801		Pmaip1	phorbol-12-myristate-13-acetate-induced protein 1	-0.21	0.18	0.55	4.3	-4.5
17474097	170770		Bbc3	BCL2 binding component 3	-0.29	0.2	0.57	5.7	-6
17246299	12566	2.7.11.22	Cdk2	cyclin-dependent kinase 2	0.31	0.21	0.59	8.6	-8.3
17388196	107986		Ddb2	damage specific DNA binding protein 2	-0.23	0.21	0.59	7.3	-7.5
17431049	55948		Sfn	stratifin	-0.22	0.24	0.61	7.8	-8
17213213	12370	3.4.22.61	Casp8	caspase 8	0.21	0.29	0.66	10	-9.8
17338269	12445		Ccnd3	cyclin D3	-0.24	0.28	0.66	8.8	-9
17433582	22062		Trp73	transformation related protein 73	-0.14	0.3	0.67	4.7	-4.9
17313895	29870		Gtse1	G two S phase expressed protein 1	0.17	0.32	0.68	8.2	-8
17489886	12447		Ccne1	cyclin E1	0.26	0.33	0.69	6.3	-6
17335467	12575		Cdkn1a	cyclin-dependent kinase inhibitor 1A (P21)	0.34	0.32	0.69	8.1	-7.8
17295757	268697		Ccnb1	cyclin B1	0.21	0.33	0.7	9.4	-9.2
17254537	53892	3.1.3.16	Ppm1d	protein phosphatase 1D magnesium-dependent, delta isoform	-0.2	0.36	0.72	7.4	-7.6
17427147	12578		Cdkn2a	cyclin-dependent kinase inhibitor 2A	-0.14	0.37	0.73	5.3	-5.4
17245248	17246	6.3.2.19	Mdm2	transformed mouse 3T3 cell double minute 2	-0.1	0.5	0.8	8.8	-8.9
17218543	26374	6.3.2.19	Rfwd2	ring finger and WD repeat domain 2	-0.1	0.55	0.83	9.4	-9.5
17244140	11783		Apaf1	apoptotic peptidase activating factor 1	0.15	0.55	0.83	6.8	-6.6
17434297	12571	2.7.11.22	Cdk6	cyclin-dependent kinase 6	0.1	0.54	0.83	9.4	-9.3
17539781	209091		Ccnb3	cyclin B3	0.08	0.57	0.84	2.4	-2.4
17232912	140742		Sesn1	sestrin 1	-0.1	0.59	0.85	6.3	-6.4
17501041	12367	3.4.22.56	Casp3	caspase 3	0.13	0.59	0.85	9.8	-9.6
17236288	16000		Igf1	insulin-like growth factor 1	-0.08	0.61	0.86	4.3	-4.3
17497924	57913		Pidd1	p53 induced death domain protein 1	0.13	0.6	0.86	5.9	-5.8
17514732	75747		Sesn3	sestrin 3	-0.09	0.61	0.86	4.4	-4.5
17226313	68428	1.16.1.-	Steap3	STEAP family member 3	-0.1	0.65	0.88	6.5	-6.6
17527054	11920	2.7.11.1	Atm	ataxia telangiectasia mutated	0.14	0.68	0.89	6.6	-6.4
17388454	12521		Cd82	CD82 antigen	0.08	0.69	0.9	5.6	-5.5
17470457	12122		Bid	BH3 interacting domain death agonist	-0.05	0.71	0.91	6.9	-7
17490038	434175		Gm5593	predicted gene 5593	0.08	0.78	0.93	7.7	-7.6
17386751	13067		Cyct	cytochrome c, testis	-0.04	0.8	0.94	3.3	-3.3
17312146	107831		Adgrb1	adhesion G protein-coupled receptor B1	0.03	0.86	0.96	4.9	-4.8
17498502	12443		Ccnd1	cyclin D1	0.05	0.86	0.96	11.3	-11.3
17404585	22401		Zmat3	zinc finger matrin type 3	-0.02	0.91	0.97	5.8	-5.9
17528586	12442		Ccnb2	cyclin B2	0.03	0.91	0.98	10.2	-10.2
17467316	13197		Gadd45a	growth arrest and DNA-damage-inducible 45 alpha	0.02	0.96	0.99	9.9	-9.9

## Sheet: D0 vs. D10
ID	ENTREZ	EC	SYMBOL	GENENAME	logFC	p-value	fdr	A	R
17411761	12448		Ccne2	cyclin E2	1.15	0.00073	0.049	7.4	-6.2
17548102	13063		Cycs	cytochrome c, somatic	1	0.0013	0.062	7.9	-6.9
17235511	17873		Gadd45b	growth arrest and DNA-damage-inducible 45 beta	-1.46	0.0017	0.069	8.5	-9.9
17274540	20135	1.17.4.1	Rrm2	ribonucleotide reductase M2	1.16	0.0017	0.069	8.9	-7.7
17216402	20724		Serpinb5	serine (or cysteine) peptidase inhibitor, clade B, member 5	0.66	0.0026	0.081	8	-7.3
17231844	64058		Perp	PERP, TP53 apoptosis effector	0.5	0.0036	0.093	10.6	-10.1
17525503	12649	2.7.11.1	Chek1	checkpoint kinase 1	0.65	0.0044	0.099	8.6	-7.9
17237899	12567	2.7.11.22	Cdk4	cyclin-dependent kinase 4	0.35	0.0044	0.099	11.9	-11.5
17545947	20438	6.3.2.19	Siah1b	seven in absentia 1B	0.55	0.009	0.13	6.2	-5.6
17260474	16009		Igfbp3	insulin-like growth factor binding protein 3	-0.46	0.0098	0.14	4.2	-4.7
17246299	12566	2.7.11.22	Cdk2	cyclin-dependent kinase 2	0.69	0.0094	0.14	9	-8.3
17467316	13197		Gadd45a	growth arrest and DNA-damage-inducible 45 alpha	-0.89	0.012	0.15	9	-9.9
17287361	23882		Gadd45g	growth arrest and DNA-damage-inducible 45 gamma	-1.41	0.011	0.15	7.4	-8.8
17374488	21825		Thbs1	thrombospondin 1	0.76	0.012	0.15	11.1	-10.3
17471222	12444		Ccnd2	cyclin D2	0.5	0.013	0.16	10.8	-10.3
17251659	22059		Trp53	transformation related protein 53	-0.64	0.016	0.17	9.1	-9.8
17453819	18787		Serpine1	serine (or cysteine) peptidase inhibitor, clade E, member 1	1.12	0.02	0.19	8.6	-7.4
17430861	230784		Sesn2	sestrin 2	0.97	0.022	0.2	8.3	-7.3
17335467	12575		Cdkn1a	cyclin-dependent kinase inhibitor 1A (P21)	0.81	0.026	0.21	8.6	-7.8
17241692	12534	2.7.11.22	Cdk1	cyclin-dependent kinase 1	0.44	0.028	0.22	9.9	-9.5
17474097	170770		Bbc3	BCL2 binding component 3	-0.52	0.027	0.22	5.5	-6
17548973	19211	3.1.3.67	Pten	phosphatase and tensin homolog	0.49	0.034	0.24	9.3	-8.8
17497924	57913		Pidd1	p53 induced death domain protein 1	0.55	0.033	0.24	6.4	-5.8
17520439	245000	2.7.11.1	Atr	ataxia telangiectasia and Rad3 related	0.49	0.035	0.25	7.5	-7
17525548	13663		Ei24	etoposide induced 2.4 mRNA	0.35	0.049	0.29	9.8	-9.5
17489886	12447		Ccne1	cyclin E1	0.52	0.058	0.31	6.5	-6
17440575	50883	2.7.11.1	Chek2	checkpoint kinase 2	0.53	0.068	0.33	7.8	-7.3
17434297	12571	2.7.11.22	Cdk6	cyclin-dependent kinase 6	0.32	0.067	0.33	9.6	-9.3
17388196	107986		Ddb2	damage specific DNA binding protein 2	-0.34	0.077	0.35	7.2	-7.5
17236288	16000		Igf1	insulin-like growth factor 1	-0.27	0.075	0.35	4.1	-4.3
17213213	12370	3.4.22.61	Casp8	caspase 8	0.37	0.075	0.35	10.1	-9.8
17449596	68098		Rchy1	ring finger and CHY zinc finger domain containing 1	-0.55	0.09	0.37	8.7	-9.2
17498502	12443		Ccnd1	cyclin D1	0.52	0.091	0.37	11.8	-11.3
17385365	67874		Rprm	reprimo, TP53 dependent G2 arrest mediator candidate	-0.24	0.095	0.38	5.1	-5.4
17439184	12452		Ccng2	cyclin G2	-0.49	0.093	0.38	6.9	-7.4
17295757	268697		Ccnb1	cyclin B1	0.36	0.11	0.41	9.6	-9.2
17511450	20437	6.3.2.19	Siah1a	seven in absentia 1A	-0.22	0.15	0.47	6.7	-7
17351414	58801		Pmaip1	phorbol-12-myristate-13-acetate-induced protein 1	-0.22	0.16	0.47	4.3	-4.5
17501041	12367	3.4.22.56	Casp3	caspase 3	0.34	0.16	0.48	10	-9.6
17490839	12028		Bax	BCL2-associated X protein	0.17	0.16	0.49	8.4	-8.2
17490038	434175		Gm5593	predicted gene 5593	0.36	0.22	0.55	8	-7.6
17433582	22062		Trp73	transformation related protein 73	-0.16	0.23	0.56	4.7	-4.9
17470457	12122		Bid	BH3 interacting domain death agonist	0.16	0.23	0.56	7.1	-7
17421120	12371	3.4.22.62	Casp9	caspase 9	-0.18	0.24	0.57	7.5	-7.7
17341917	22084		Tsc2	tuberous sclerosis 2	-0.15	0.31	0.64	8.6	-8.8
17226313	68428	1.16.1.-	Steap3	STEAP family member 3	-0.22	0.32	0.64	6.4	-6.6
17358797	14102		Fas	Fas (TNF receptor superfamily member 6)	0.42	0.31	0.64	6	-5.6
17427147	12578		Cdkn2a	cyclin-dependent kinase inhibitor 2A	-0.16	0.33	0.66	5.3	-5.4
17386751	13067		Cyct	cytochrome c, testis	-0.16	0.33	0.66	3.1	-3.3
17254537	53892	3.1.3.16	Ppm1d	protein phosphatase 1D magnesium-dependent, delta isoform	-0.17	0.42	0.72	7.4	-7.6
17245248	17246	6.3.2.19	Mdm2	transformed mouse 3T3 cell double minute 2	0.11	0.44	0.74	9	-8.9
17514732	75747		Sesn3	sestrin 3	-0.13	0.47	0.75	4.4	-4.5
17528586	12442		Ccnb2	cyclin B2	0.16	0.56	0.81	10.3	-10.2
17226953	17248		Mdm4	transformed mouse 3T3 cell double minute 4	-0.08	0.64	0.85	7.8	-7.8
17261865	12450		Ccng1	cyclin G1	0.11	0.65	0.85	9.5	-9.3
17312146	107831		Adgrb1	adhesion G protein-coupled receptor B1	-0.08	0.64	0.85	4.8	-4.8
17316610	382985	1.17.4.1	Rrm2b	ribonucleotide reductase M2 B (TP53 inducible)	0.09	0.69	0.88	7.7	-7.7
17431049	55948		Sfn	stratifin	-0.07	0.71	0.89	7.9	-8
17388454	12521		Cd82	CD82 antigen	-0.08	0.72	0.89	5.5	-5.5
17404585	22401		Zmat3	zinc finger matrin type 3	0.07	0.75	0.9	5.9	-5.9
17527054	11920	2.7.11.1	Atm	ataxia telangiectasia mutated	0.09	0.8	0.92	6.5	-6.4
17218543	26374	6.3.2.19	Rfwd2	ring finger and WD repeat domain 2	-0.04	0.8	0.93	9.4	-9.5
17539781	209091		Ccnb3	cyclin B3	-0.02	0.87	0.95	2.3	-2.4
17522133	66940		Shisa5	shisa family member 5	-0.02	0.91	0.97	5.6	-5.6
17338269	12445		Ccnd3	cyclin D3	0.02	0.93	0.98	9	-9
17244140	11783		Apaf1	apoptotic peptidase activating factor 1	0.01	0.97	0.99	6.6	-6.6
17313895	29870		Gtse1	G two S phase expressed protein 1	0	0.99	1	8	-8
17232912	140742		Sesn1	sestrin 1	0	0.99	1	6.4	-6.4

## Sheet: D0 vs. D15
ID	ENTREZ	EC	SYMBOL	GENENAME	logFC	p-value	fdr	A	R
17374488	21825		Thbs1	thrombospondin 1	1.63	7e-06	0.00082	12	-10.3
17216402	20724		Serpinb5	serine (or cysteine) peptidase inhibitor, clade B, member 5	1.04	2.3e-05	0.002	8.3	-7.3
17411761	12448		Ccne2	cyclin E2	-1.19	0.00054	0.017	5.1	-6.2
17231844	64058		Perp	PERP, TP53 apoptosis effector	0.61	0.00059	0.018	10.7	-10.1
17430861	230784		Sesn2	sestrin 2	1.39	0.0018	0.039	8.7	-7.3
17261865	12450		Ccng1	cyclin G1	-0.83	0.0022	0.043	8.5	-9.3
17434297	12571	2.7.11.22	Cdk6	cyclin-dependent kinase 6	0.56	0.0027	0.048	9.9	-9.3
17421120	12371	3.4.22.62	Casp9	caspase 9	-0.48	0.004	0.063	7.2	-7.7
17232912	140742		Sesn1	sestrin 1	-0.57	0.0049	0.071	5.8	-6.4
17335467	12575		Cdkn1a	cyclin-dependent kinase inhibitor 1A (P21)	0.92	0.013	0.13	8.7	-7.8
17358797	14102		Fas	Fas (TNF receptor superfamily member 6)	1.06	0.016	0.15	6.7	-5.6
17338269	12445		Ccnd3	cyclin D3	-0.55	0.018	0.15	8.5	-9
17489886	12447		Ccne1	cyclin E1	-0.64	0.022	0.17	5.4	-6
17295757	268697		Ccnb1	cyclin B1	-0.52	0.025	0.19	8.7	-9.2
17474097	170770		Bbc3	BCL2 binding component 3	0.53	0.025	0.19	6.5	-6
17440575	50883	2.7.11.1	Chek2	checkpoint kinase 2	-0.63	0.033	0.22	6.7	-7.3
17525503	12649	2.7.11.1	Chek1	checkpoint kinase 1	-0.46	0.036	0.23	7.5	-7.9
17388454	12521		Cd82	CD82 antigen	-0.46	0.038	0.23	5.1	-5.5
17213213	12370	3.4.22.61	Casp8	caspase 8	0.43	0.04	0.24	10.2	-9.8
17522133	66940		Shisa5	shisa family member 5	0.29	0.04	0.24	5.9	-5.6
17226953	17248		Mdm4	transformed mouse 3T3 cell double minute 4	0.34	0.049	0.27	8.2	-7.8
17471222	12444		Ccnd2	cyclin D2	0.37	0.059	0.3	10.7	-10.3
17274540	20135	1.17.4.1	Rrm2	ribonucleotide reductase M2	-0.63	0.066	0.32	7.1	-7.7
17511450	20437	6.3.2.19	Siah1a	seven in absentia 1A	0.27	0.082	0.35	7.2	-7
17490038	434175		Gm5593	predicted gene 5593	-0.53	0.079	0.35	7.1	-7.6
17341917	22084		Tsc2	tuberous sclerosis 2	-0.24	0.1	0.39	8.5	-8.8
17467316	13197		Gadd45a	growth arrest and DNA-damage-inducible 45 alpha	0.52	0.12	0.43	10.4	-9.9
17520439	245000	2.7.11.1	Atr	ataxia telangiectasia and Rad3 related	-0.33	0.15	0.47	6.7	-7
17433582	22062		Trp73	transformation related protein 73	-0.18	0.17	0.51	4.7	-4.9
17439184	12452		Ccng2	cyclin G2	-0.39	0.17	0.51	7	-7.4
17218543	26374	6.3.2.19	Rfwd2	ring finger and WD repeat domain 2	0.22	0.18	0.51	9.7	-9.5
17404585	22401		Zmat3	zinc finger matrin type 3	-0.28	0.18	0.51	5.6	-5.9
17385365	67874		Rprm	reprimo, TP53 dependent G2 arrest mediator candidate	-0.18	0.2	0.54	5.2	-5.4
17514732	75747		Sesn3	sestrin 3	0.22	0.22	0.56	4.7	-4.5
17497924	57913		Pidd1	p53 induced death domain protein 1	-0.29	0.25	0.59	5.5	-5.8
17241692	12534	2.7.11.22	Cdk1	cyclin-dependent kinase 1	-0.22	0.26	0.6	9.3	-9.5
17287361	23882		Gadd45g	growth arrest and DNA-damage-inducible 45 gamma	-0.56	0.28	0.62	8.3	-8.8
17388196	107986		Ddb2	damage specific DNA binding protein 2	-0.19	0.31	0.65	7.3	-7.5
17528586	12442		Ccnb2	cyclin B2	-0.28	0.32	0.66	9.9	-10.2
17525548	13663		Ei24	etoposide induced 2.4 mRNA	-0.16	0.34	0.68	9.3	-9.5
17431049	55948		Sfn	stratifin	-0.17	0.37	0.7	7.8	-8
17245248	17246	6.3.2.19	Mdm2	transformed mouse 3T3 cell double minute 2	0.13	0.37	0.7	9	-8.9
17427147	12578		Cdkn2a	cyclin-dependent kinase inhibitor 2A	0.13	0.43	0.74	5.5	-5.4
17501041	12367	3.4.22.56	Casp3	caspase 3	0.19	0.42	0.74	9.8	-9.6
17260474	16009		Igfbp3	insulin-like growth factor binding protein 3	-0.12	0.45	0.76	4.6	-4.7
17226313	68428	1.16.1.-	Steap3	STEAP family member 3	-0.17	0.45	0.76	6.4	-6.6
17237899	12567	2.7.11.22	Cdk4	cyclin-dependent kinase 4	-0.09	0.45	0.76	11.4	-11.5
17548973	19211	3.1.3.67	Pten	phosphatase and tensin homolog	0.16	0.47	0.77	9	-8.8
17351414	58801		Pmaip1	phorbol-12-myristate-13-acetate-induced protein 1	-0.11	0.46	0.77	4.4	-4.5
17453819	18787		Serpine1	serine (or cysteine) peptidase inhibitor, clade E, member 1	0.32	0.48	0.78	7.8	-7.4
17313895	29870		Gtse1	G two S phase expressed protein 1	-0.12	0.48	0.78	7.9	-8
17527054	11920	2.7.11.1	Atm	ataxia telangiectasia mutated	-0.23	0.49	0.79	6.2	-6.4
17490839	12028		Bax	BCL2-associated X protein	-0.08	0.49	0.79	8.2	-8.2
17466723	13063		Cycs	cytochrome c, somatic	-0.13	0.51	0.8	5.4	-5.5
17251659	22059		Trp53	transformation related protein 53	-0.15	0.56	0.82	9.6	-9.8
17235511	17873		Gadd45b	growth arrest and DNA-damage-inducible 45 beta	-0.23	0.59	0.84	9.7	-9.9
17244140	11783		Apaf1	apoptotic peptidase activating factor 1	-0.14	0.59	0.84	6.5	-6.6
17470457	12122		Bid	BH3 interacting domain death agonist	-0.06	0.68	0.88	6.9	-7
17246299	12566	2.7.11.22	Cdk2	cyclin-dependent kinase 2	-0.08	0.73	0.91	8.3	-8.3
17386751	13067		Cyct	cytochrome c, testis	-0.06	0.74	0.91	3.3	-3.3
17539781	209091		Ccnb3	cyclin B3	-0.05	0.74	0.91	2.3	-2.4
17254537	53892	3.1.3.16	Ppm1d	protein phosphatase 1D magnesium-dependent, delta isoform	0.07	0.76	0.92	7.6	-7.6
17312146	107831		Adgrb1	adhesion G protein-coupled receptor B1	0.05	0.79	0.93	4.9	-4.8
17498502	12443		Ccnd1	cyclin D1	-0.08	0.79	0.93	11.2	-11.3
17316610	382985	1.17.4.1	Rrm2b	ribonucleotide reductase M2 B (TP53 inducible)	-0.05	0.83	0.95	7.6	-7.7
17545947	20438	6.3.2.19	Siah1b	seven in absentia 1B	0.04	0.85	0.96	5.7	-5.6
17236288	16000		Igf1	insulin-like growth factor 1	0.03	0.86	0.96	4.4	-4.3
17449596	68098		Rchy1	ring finger and CHY zinc finger domain containing 1	0.04	0.9	0.97	9.3	-9.2

[truncated: 3 more sheets: D0 vs. D20, D0 vs. D25, D0 vs. D60]
