# Supplementary material for: Replication and ribosomal stress induced by targeting pyrimidine synthesis and cellular checkpoints suppress p53-deficient tumors
Source: Cell Death Dis. 2020 Feb 7;11(2):110. doi: 10.1038/s41419-020-2224-7 (PMC7007433; doi:10.1038/s41419-020-2224-7)
Supplement: Supplementary file 3 — Supplementary Table 3 [file 41419_2020_2224_MOESM3_ESM.xlsx]

## Sheet: par vs. D0
ID	ENTREZ	EC	SYMBOL	GENENAME	logFC	p-value	fdr	A	R
17337955	68463		Mrpl14	mitochondrial ribosomal protein L14	-1.6	5.3e-07	1.6e-05	5.9	-7.5
17317144	68537		Mrpl13	mitochondrial ribosomal protein L13	1.32	1.1e-05	0.00021	9.6	-8.2
17521070	94062		Mrpl3	mitochondrial ribosomal protein L3	0.97	2.3e-05	0.00039	8.1	-7.1
17368666	118451		Mrps2	mitochondrial ribosomal protein S2	1	3.7e-05	0.00058	7.2	-6.2
17348634	225215		Rsl24d1	ribosomal L24 domain containing 1	0.81	4.3e-05	0.00065	9.3	-8.5
17357741	94063		Mrpl16	mitochondrial ribosomal protein L16	-0.84	0.00013	0.0017	6.9	-7.7
17337974	68565		Mrps18a	mitochondrial ribosomal protein S18A	-0.66	0.00019	0.0023	7.9	-8.6
17302578	67945		Rpl41	ribosomal protein L41	-0.72	0.00027	0.003	11.8	-12.5
17523177	16785		Rpsa	ribosomal protein SA	0.46	0.00045	0.0046	8.3	-7.9
17521204	19944		Rpl29	ribosomal protein L29	1.21	0.0005	0.005	7	-5.8
17338124	27398		Mrpl2	mitochondrial ribosomal protein L2	-0.59	0.00073	0.0068	8	-8.5
17316378	19946		Rpl30	ribosomal protein L30	0.73	0.00072	0.0068	5.5	-4.7
17422980	67427		Rps20	ribosomal protein S20	-0.81	0.00079	0.0073	5	-5.8
17422160	19934		Rpl22	ribosomal protein L22	-0.51	0.001	0.0089	5.9	-6.4
17488535	24030		Mrps12	mitochondrial ribosomal protein S12	0.54	0.0013	0.011	6.7	-6.1
17535767	110954		Rpl10	ribosomal protein L10	-0.73	0.0018	0.014	6.2	-6.9
17490599	27207		Rps11	ribosomal protein S11	0.74	0.0021	0.016	7.9	-7.2
17502191	94065		Mrpl34	mitochondrial ribosomal protein L34	0.49	0.0029	0.021	8.1	-7.6
17338233	64657		Mrps10	mitochondrial ribosomal protein S10	-0.73	0.0037	0.025	6.6	-7.4
17410381	68436		Rpl34	ribosomal protein L34	-0.59	0.0039	0.027	7.5	-8.1
17211998	107734		Mrpl30	mitochondrial ribosomal protein L30	-0.6	0.0046	0.031	5.4	-6
17255719	107732		Mrpl10	mitochondrial ribosomal protein L10	-0.49	0.0063	0.039	8.7	-9.2
17515062	66163		Mrpl4	mitochondrial ribosomal protein L4	0.43	0.0067	0.041	8.4	-7.9
17360842	20042		Rps12	ribosomal protein S12	-0.77	0.0083	0.048	10.2	-11
17473390	19943		Rpl28	ribosomal protein L28	0.81	0.0086	0.049	7.7	-6.9
17303636	66480		Rpl15	ribosomal protein L15	-0.53	0.0094	0.053	8.3	-8.9
17303765	66242		Mrps16	mitochondrial ribosomal protein S16	-0.58	0.011	0.058	7.2	-7.8
17268633	65019		Rpl23	ribosomal protein L23	-0.49	0.011	0.061	6.2	-6.7
17249965	216767		Mrpl22	mitochondrial ribosomal protein L22	0.55	0.013	0.067	7.2	-6.7
17441191	11837		Rplp0	ribosomal protein, large, P0	-0.46	0.018	0.089	6.3	-6.7
17543654	20102		Rps4x	ribosomal protein S4, X-linked	0.44	0.019	0.091	11.1	-10.6
17351822	319195		Rpl17	ribosomal protein L17	-0.51	0.026	0.11	5.3	-5.8
17289031	66475		Rps23	ribosomal protein S23	0.45	0.032	0.13	6.2	-5.8
17334861	68611		Mrpl28	mitochondrial ribosomal protein L28	-0.43	0.035	0.14	6.4	-6.8
17439609	68735		Mrps18c	mitochondrial ribosomal protein S18C	-0.51	0.036	0.14	3.5	-4
17407240	57294		Rps27	ribosomal protein S27	-0.69	0.037	0.15	7	-7.7
17477988	19899		Rpl18	ribosomal protein L18	0.28	0.038	0.15	9.5	-9.2
17469936	19951		Rpl32	ribosomal protein L32	-0.47	0.038	0.15	11.7	-12.1
17319389	27367		Rpl3	ribosomal protein L3	-0.42	0.04	0.16	3.7	-4.1
17309899	67281		Rpl37	ribosomal protein L37	0.68	0.043	0.16	6.2	-5.5
17350970	20044		Rps14	ribosomal protein S14	-0.42	0.046	0.17	5.3	-5.7
17356314	66419		Mrpl11	mitochondrial ribosomal protein L11	0.4	0.048	0.18	6.8	-6.4
17407926	66292		Mrps21	mitochondrial ribosomal protein S21	-0.35	0.06	0.21	6.4	-6.8
17261272	78294		Rps27a	ribosomal protein S27A	0.47	0.066	0.22	5.1	-4.6
17243955	237433		Gm4925	predicted gene 4925	-0.33	0.068	0.23	2.8	-3.1
17384744	66489		Rpl35	ribosomal protein L35	0.51	0.07	0.23	4.1	-3.6
17326241	68193		Rpl24	ribosomal protein L24	-0.36	0.067	0.23	6.3	-6.6
17518298	67891		Rpl4	ribosomal protein L4	0.23	0.068	0.23	12.7	-12.5
17297692	20088		Rps24	ribosomal protein S24	0.45	0.081	0.25	6.8	-6.4
17342761	67097		Rps10	ribosomal protein S10	-0.33	0.083	0.26	7.2	-7.6
17380741	66481		Rps21	ribosomal protein S21	-0.34	0.098	0.29	11.3	-11.6
17322800	68172		Rpl39l	ribosomal protein L39-like	-0.25	0.098	0.29	4.7	-5
17396498	68028		Rpl22l1	ribosomal protein L22 like 1	-0.33	0.1	0.3	5.2	-5.6
17495404	68052		Rps13	ribosomal protein S13	0.48	0.12	0.32	4.1	-3.6
17475112	20085		Rps19	ribosomal protein S19	0.2	0.18	0.42	5.4	-5.2
17537716	19982		Rpl36a	ribosomal protein L36A	-0.26	0.19	0.43	5.3	-5.6
17312622	26961		Rpl8	ribosomal protein L8	0.17	0.19	0.44	11.4	-11.2
17510247	76808		Rpl18a	ribosomal protein L18A	0.32	0.19	0.44	6.6	-6.3
17422697	66448		Mrpl20	mitochondrial ribosomal protein L20	0.41	0.2	0.45	6.9	-6.5
17235292	20054		Rps15	ribosomal protein S15	-0.39	0.21	0.46	4.6	-5
17343643	54127		Rps28	ribosomal protein S28	-0.38	0.21	0.47	4.5	-4.9
17479291	67994		Mrps11	mitochondrial ribosomal protein S11	0.17	0.21	0.47	7	-6.8
17485258	19935		Mrpl23	mitochondrial ribosomal protein L23	0.26	0.23	0.48	7.6	-7.3
17259374	56282		Mrpl12	mitochondrial ribosomal protein L12	-0.26	0.22	0.48	7.8	-8.1
17375911	77721		Mrps5	mitochondrial ribosomal protein S5	0.17	0.22	0.48	8.8	-8.6
17448295	20005		Rpl9	ribosomal protein L9	-0.33	0.23	0.49	4.5	-4.8
17258272	50529		Mrps7	mitchondrial ribosomal protein S7	0.23	0.23	0.49	8.6	-8.4
17473234	76846		Rps9	ribosomal protein S9	0.18	0.23	0.49	10.5	-10.3
17335330	19896		Rpl10a	ribosomal protein L10A	-0.19	0.25	0.51	10.7	-10.9
17473796	20103		Rps5	ribosomal protein S5	-0.21	0.26	0.52	11.1	-11.3
17406440	20091		Rps3a1	ribosomal protein S3A1	0.21	0.27	0.53	5.3	-5.1
17475809	20055		Rps16	ribosomal protein S16	-0.23	0.27	0.53	5.2	-5.4
17427003	20104		Rps6	ribosomal protein S6	-0.21	0.27	0.54	5	-5.2
17214100	19981		Rpl37a	ribosomal protein L37a	-0.2	0.27	0.54	6.2	-6.4
17431546	67025		Rpl11	ribosomal protein L11	-0.25	0.29	0.55	4.9	-5.2
17258015	67671		Rpl38	ribosomal protein L38	-0.21	0.29	0.56	11.7	-12
17288463	94066		Mrpl36	mitochondrial ribosomal protein L36	0.19	0.3	0.56	5.6	-5.4
17495456	267019		Rps15a	ribosomal protein S15A	0.26	0.29	0.56	5.2	-4.9
17281485	20090		Rps29	ribosomal protein S29	-0.18	0.3	0.57	6.1	-6.2
17428786	20116		Rps8	ribosomal protein S8	-0.19	0.32	0.59	7.6	-7.8
17493668	27050		Rps3	ribosomal protein S3	0.17	0.34	0.61	11.5	-11.3
17494637	27397		Mrpl17	mitochondrial ribosomal protein L17	0.19	0.35	0.62	7.9	-7.7
17481673	26451		Rpl27a	ribosomal protein L27A	0.16	0.37	0.63	5.1	-4.9
17221081	27395		Mrpl15	mitochondrial ribosomal protein L15	0.17	0.37	0.64	7.7	-7.5
17255907	19921		Rpl19	ribosomal protein L19	-0.14	0.38	0.64	5	-5.1
17518799	67941		Rps27l	ribosomal protein S27-like	0.23	0.39	0.65	7.2	-7
17256723	19942		Rpl27	ribosomal protein L27	-0.16	0.4	0.66	5.4	-5.6
17334406	66211		Rpl3l	ribosomal protein L3-like	-0.13	0.43	0.69	4.4	-4.5
17516607	75617		Rps25	ribosomal protein S25	-0.17	0.46	0.71	8	-8.2
17440117	100503670		Rpl5	ribosomal protein L5	0.12	0.48	0.72	6.7	-6.6
17484897	67186		Rplp2	ribosomal protein, large P2	-0.14	0.49	0.73	4.1	-4.3
17290770	75398		Mrpl32	mitochondrial ribosomal protein L32	-0.18	0.5	0.74	6.7	-6.9
17418507	66407		Mrps15	mitochondrial ribosomal protein S15	-0.09	0.52	0.75	8.7	-8.8
17221454	19989		Rpl7	ribosomal protein L7	-0.15	0.54	0.76	4.9	-5
17246262	27370		Rps26	ribosomal protein S26	-0.2	0.55	0.77	3.6	-3.8
17331573	14109		Fau	Finkel-Biskis-Reilly murine sarcoma virus (FBR-MuSV) ubiquitously expressed (fox derived)	-0.1	0.58	0.79	10.7	-10.8
17355903	353242		Mrpl21	mitochondrial ribosomal protein L21	0.09	0.57	0.79	6.9	-6.8
17324961	57808		Rpl35a	ribosomal protein L35A	-0.08	0.64	0.83	5.5	-5.6
17212318	69527		Mrps9	mitochondrial ribosomal protein S9	0.07	0.66	0.84	7.7	-7.7
17218607	64659		Mrps14	mitochondrial ribosomal protein S14	0.09	0.65	0.84	4.8	-4.8
17467656	66223		Mrpl35	mitochondrial ribosomal protein L35	-0.06	0.69	0.86	8.4	-8.5
17334395	16898		Rps2	ribosomal protein S2	0.06	0.7	0.86	6.9	-6.8
17280392	20115		Rps7	ribosomal protein S7	-0.06	0.72	0.87	6.7	-6.7
17398873	67707		Mrpl24	mitochondrial ribosomal protein L24	0.08	0.72	0.87	9.1	-9
17506502	270106		Rpl13	ribosomal protein L13	0.07	0.73	0.88	5.7	-5.6
17467996	56284		Mrpl19	mitochondrial ribosomal protein L19	-0.08	0.74	0.88	7.1	-7.2
17340943	67681		Mrpl18	mitochondrial ribosomal protein L18	0.06	0.78	0.91	7.5	-7.4
17212114	114641		Rpl31	ribosomal protein L31	-0.04	0.79	0.91	6.8	-6.8
17441799	19988		Rpl6	ribosomal protein L6	-0.06	0.81	0.92	5.1	-5.1
17400091	78523		Mrpl9	mitochondrial ribosomal protein L9	0.03	0.8	0.92	7.6	-7.5
17442898	66258		Mrps17	mitochondrial ribosomal protein S17	0.05	0.81	0.92	7.5	-7.5
17266362	268449		Rpl23a	ribosomal protein L23A	0.03	0.82	0.93	11.5	-11.5
17370024	269261		Rpl12	ribosomal protein L12	-0.05	0.86	0.95	6.7	-6.8
17251430	19941		Rpl26	ribosomal protein L26	0.04	0.86	0.95	6.6	-6.5
17527927	56040		Rplp1	ribosomal protein, large, P1	-0.02	0.91	0.96	12.6	-12.7
17439374	94061		Mrpl1	mitochondrial ribosomal protein L1	-0.02	0.9	0.96	7.4	-7.4
17541002	67248		Rpl39	ribosomal protein L39	-0.03	0.91	0.97	5.8	-5.9
17444792	19933		Rpl21	ribosomal protein L21	0.01	0.97	0.99	6	-6
17255243	94064		Mrpl27	mitochondrial ribosomal protein L27	-0.01	0.98	0.99	4.9	-4.9

## Sheet: par vs. D5
ID	ENTREZ	EC	SYMBOL	GENENAME	logFC	p-value	fdr	A	R
17337955	68463		Mrpl14	mitochondrial ribosomal protein L14	-2	1.4e-08	7.2e-07	5.9	-7.9
17357741	94063		Mrpl16	mitochondrial ribosomal protein L16	-1.04	9.7e-06	0.0002	6.9	-7.9
17410381	68436		Rpl34	ribosomal protein L34	-1.01	1.6e-05	0.00031	7.5	-8.5
17337974	68565		Mrps18a	mitochondrial ribosomal protein S18A	-0.79	2.3e-05	0.00041	7.9	-8.7
17302578	67945		Rpl41	ribosomal protein L41	-0.85	3.9e-05	0.00063	11.8	-12.7
17338124	27398		Mrpl2	mitochondrial ribosomal protein L2	-0.77	4.5e-05	0.00071	8	-8.7
17334861	68611		Mrpl28	mitochondrial ribosomal protein L28	-0.86	0.00016	0.002	6.4	-7.3
17407926	66292		Mrps21	mitochondrial ribosomal protein S21	-0.78	0.00021	0.0025	6.4	-7.2
17239744	20042		Rps12	ribosomal protein S12	-0.98	0.00029	0.0033	11.5	-12.5
17548279	66242		Mrps16	mitochondrial ribosomal protein S16	-0.91	0.00055	0.0056	6.5	-7.4
17324961	57808		Rpl35a	ribosomal protein L35A	-0.67	0.00064	0.0063	5.5	-6.2
17422980	67427		Rps20	ribosomal protein S20	-0.82	0.0007	0.0068	5	-5.8
17368666	118451		Mrps2	mitochondrial ribosomal protein S2	0.76	0.00078	0.0074	7.2	-6.5
17255719	107732		Mrpl10	mitochondrial ribosomal protein L10	-0.62	0.00088	0.0082	8.7	-9.3
17515062	66163		Mrpl4	mitochondrial ribosomal protein L4	0.55	0.00095	0.0088	8.4	-7.8
17348634	225215		Rsl24d1	ribosomal L24 domain containing 1	0.61	0.001	0.0093	9.3	-8.7
17473390	19943		Rpl28	ribosomal protein L28	1.03	0.0013	0.012	7.7	-6.6
17211998	107734		Mrpl30	mitochondrial ribosomal protein L30	-0.69	0.0016	0.013	5.4	-6.1
17259374	56282		Mrpl12	mitochondrial ribosomal protein L12	-0.76	0.0016	0.013	7.8	-8.6
17469936	19951		Rpl32	ribosomal protein L32	-0.75	0.0019	0.015	11.7	-12.4
17338233	64657		Mrps10	mitochondrial ribosomal protein S10	-0.78	0.0021	0.017	6.6	-7.4
17351822	319195		Rpl17	ribosomal protein L17	-0.72	0.0026	0.02	5.3	-6
17422160	19934		Rpl22	ribosomal protein L22	-0.41	0.0063	0.04	5.9	-6.3
17355903	353242		Mrpl21	mitochondrial ribosomal protein L21	-0.47	0.0063	0.04	6.9	-7.4
17523177	16785		Rpsa	ribosomal protein SA	0.32	0.0084	0.051	8.3	-8
17380741	66481		Rps21	ribosomal protein S21	-0.53	0.014	0.077	11.3	-11.8
17303636	66480		Rpl15	ribosomal protein L15	-0.48	0.017	0.086	8.3	-8.8
17258272	50529		Mrps7	mitchondrial ribosomal protein S7	-0.48	0.016	0.086	8.6	-9.1
17543654	20102		Rps4x	ribosomal protein S4, X-linked	0.45	0.017	0.089	11.1	-10.6
17326241	68193		Rpl24	ribosomal protein L24	-0.49	0.018	0.09	6.3	-6.8
17488535	24030		Mrps12	mitochondrial ribosomal protein S12	0.37	0.018	0.092	6.7	-6.3
17518298	67891		Rpl4	ribosomal protein L4	0.3	0.018	0.093	12.7	-12.4
17481673	26451		Rpl27a	ribosomal protein L27A	0.43	0.018	0.094	5.1	-4.6
17467656	66223		Mrpl35	mitochondrial ribosomal protein L35	-0.35	0.02	0.098	8.4	-8.8
17521204	19944		Rpl29	ribosomal protein L29	0.73	0.023	0.11	7	-6.3
17214100	19981		Rpl37a	ribosomal protein L37a	-0.42	0.026	0.12	6.2	-6.6
17547779	20088		Rps24	ribosomal protein S24	-0.59	0.029	0.13	6.8	-7.3
17340943	67681		Mrpl18	mitochondrial ribosomal protein L18	-0.46	0.03	0.13	7.5	-7.9
17331573	14109		Fau	Finkel-Biskis-Reilly murine sarcoma virus (FBR-MuSV) ubiquitously expressed (fox derived)	-0.4	0.033	0.14	10.7	-11.1
17422697	66448		Mrpl20	mitochondrial ribosomal protein L20	-0.7	0.036	0.15	6.9	-7.6
17535767	110954		Rpl10	ribosomal protein L10	-0.46	0.037	0.16	6.2	-6.6
17212114	114641		Rpl31	ribosomal protein L31	-0.32	0.044	0.18	6.8	-7.1
17290770	75398		Mrpl32	mitochondrial ribosomal protein L32	-0.57	0.045	0.18	6.7	-7.3
17442898	66258		Mrps17	mitochondrial ribosomal protein S17	-0.43	0.05	0.19	7.5	-7.9
17477988	19899		Rpl18	ribosomal protein L18	0.26	0.051	0.2	9.5	-9.2
17475112	20085		Rps19	ribosomal protein S19	0.28	0.061	0.22	5.4	-5.1
17518799	67941		Rps27l	ribosomal protein S27-like	-0.52	0.061	0.22	7.2	-7.8
17356314	66419		Mrpl11	mitochondrial ribosomal protein L11	-0.38	0.058	0.22	6.8	-7.2
17309899	67281		Rpl37	ribosomal protein L37	0.61	0.066	0.24	6.2	-5.6
17317144	68537		Mrpl13	mitochondrial ribosomal protein L13	0.44	0.072	0.25	9.6	-9.1
17221081	27395		Mrpl15	mitochondrial ribosomal protein L15	-0.33	0.079	0.27	7.7	-8
17251430	19941		Rpl26	ribosomal protein L26	0.39	0.079	0.27	6.6	-6.2
17288463	94066		Mrpl36	mitochondrial ribosomal protein L36	-0.32	0.084	0.28	5.6	-5.9
17516607	75617		Rps25	ribosomal protein S25	-0.41	0.089	0.29	8	-8.4
17212318	69527		Mrps9	mitochondrial ribosomal protein S9	-0.25	0.11	0.32	7.7	-8
17334406	66211		Rpl3l	ribosomal protein L3-like	0.26	0.11	0.34	4.4	-4.1
17255907	19921		Rpl19	ribosomal protein L19	-0.24	0.13	0.36	5	-5.2
17484897	67186		Rplp2	ribosomal protein, large P2	0.31	0.14	0.38	4.1	-3.8
17473796	20103		Rps5	ribosomal protein S5	-0.28	0.14	0.38	11.1	-11.4
17503531	68052		Rps13	ribosomal protein S13	0.44	0.15	0.39	5.1	-4.7
17319389	27367		Rpl3	ribosomal protein L3	-0.29	0.15	0.39	3.7	-4
17281485	20090		Rps29	ribosomal protein S29	-0.25	0.15	0.4	6.1	-6.3
17467996	56284		Mrpl19	mitochondrial ribosomal protein L19	-0.34	0.15	0.4	7.1	-7.5
17335330	19896		Rpl10a	ribosomal protein L10A	-0.24	0.16	0.41	10.7	-10.9
17322800	68172		Rpl39l	ribosomal protein L39-like	-0.21	0.17	0.42	4.7	-4.9
17537716	19982		Rpl36a	ribosomal protein L36A	-0.27	0.17	0.42	5.3	-5.6
17431546	67025		Rpl11	ribosomal protein L11	0.32	0.18	0.44	4.9	-4.6
17418507	66407		Mrps15	mitochondrial ribosomal protein S15	-0.19	0.18	0.45	8.7	-8.9
17343643	54127		Rps28	ribosomal protein S28	-0.37	0.22	0.5	4.5	-4.9
17370024	269261		Rpl12	ribosomal protein L12	0.34	0.23	0.51	6.7	-6.4
17510247	76808		Rpl18a	ribosomal protein L18A	0.29	0.23	0.51	6.6	-6.4
17334395	16898		Rps2	ribosomal protein S2	0.2	0.23	0.51	6.9	-6.7
17348223	19942		Rpl27	ribosomal protein L27	-0.27	0.24	0.52	10.6	-10.8
17502191	94065		Mrpl34	mitochondrial ribosomal protein L34	0.18	0.23	0.52	8.1	-8
17439609	68735		Mrps18c	mitochondrial ribosomal protein S18C	-0.28	0.24	0.52	3.5	-3.8
17521070	94062		Mrpl3	mitochondrial ribosomal protein L3	0.21	0.25	0.53	8.1	-7.9
17444792	19933		Rpl21	ribosomal protein L21	-0.21	0.26	0.54	6	-6.2
17280392	20115		Rps7	ribosomal protein S7	-0.21	0.27	0.55	6.7	-6.9
17541002	67248		Rpl39	ribosomal protein L39	-0.25	0.28	0.57	5.8	-6.1
17258015	67671		Rpl38	ribosomal protein L38	-0.22	0.29	0.57	11.7	-12
17350970	20044		Rps14	ribosomal protein S14	-0.21	0.31	0.59	5.3	-5.5
17506502	270106		Rpl13	ribosomal protein L13	0.19	0.34	0.62	5.7	-5.5
17342761	67097		Rps10	ribosomal protein S10	-0.18	0.35	0.63	7.2	-7.4
17479291	67994		Mrps11	mitochondrial ribosomal protein S11	-0.11	0.4	0.68	7	-7.1
17441799	19988		Rpl6	ribosomal protein L6	0.2	0.42	0.7	5.1	-4.9
17400091	78523		Mrpl9	mitochondrial ribosomal protein L9	-0.09	0.45	0.72	7.6	-7.6
17495456	267019		Rps15a	ribosomal protein S15A	-0.19	0.46	0.72	5.2	-5.4
17439374	94061		Mrpl1	mitochondrial ribosomal protein L1	-0.13	0.47	0.73	7.4	-7.5
17218607	64659		Mrps14	mitochondrial ribosomal protein S14	0.12	0.51	0.76	4.8	-4.7
17448295	20005		Rpl9	ribosomal protein L9	-0.17	0.53	0.77	4.5	-4.7
17312622	26961		Rpl8	ribosomal protein L8	-0.08	0.52	0.77	11.4	-11.4
17289031	66475		Rps23	ribosomal protein S23	-0.12	0.55	0.78	6.2	-6.4
17427003	20104		Rps6	ribosomal protein S6	-0.11	0.56	0.79	5	-5.1
17266362	268449		Rpl23a	ribosomal protein L23A	0.08	0.6	0.82	11.5	-11.4
17261272	78294		Rps27a	ribosomal protein S27A	0.12	0.62	0.83	5.1	-5
17384744	66489		Rpl35	ribosomal protein L35	0.12	0.65	0.84	4.1	-4
17316378	19946		Rpl30	ribosomal protein L30	0.09	0.63	0.84	5.5	-5.4
17375911	77721		Mrps5	mitochondrial ribosomal protein S5	0.07	0.63	0.84	8.8	-8.7
17268633	65019		Rpl23	ribosomal protein L23	-0.07	0.67	0.86	6.2	-6.3
17473234	76846		Rps9	ribosomal protein S9	0.06	0.7	0.87	10.5	-10.4
17441191	11837		Rplp0	ribosomal protein, large, P0	-0.07	0.71	0.88	6.3	-6.3
17255243	94064		Mrpl27	mitochondrial ribosomal protein L27	-0.09	0.71	0.88	4.9	-5
17243955	237433		Gm4925	predicted gene 4925	0.06	0.73	0.89	2.8	-2.8
17493668	27050		Rps3	ribosomal protein S3	0.06	0.73	0.89	11.5	-11.4
17249965	216767		Mrpl22	mitochondrial ribosomal protein L22	-0.06	0.75	0.9	7.2	-7.3
17221454	19989		Rpl7	ribosomal protein L7	-0.07	0.78	0.91	4.9	-4.9
17396498	68028		Rpl22l1	ribosomal protein L22 like 1	-0.05	0.78	0.91	5.2	-5.3
17407240	57294		Rps27	ribosomal protein S27	-0.08	0.81	0.92	7	-7.1
17246262	27370		Rps26	ribosomal protein S26	-0.07	0.83	0.94	3.6	-3.7
17527927	56040		Rplp1	ribosomal protein, large, P1	-0.03	0.83	0.94	12.6	-12.7
17475809	20055		Rps16	ribosomal protein S16	-0.04	0.85	0.94	5.2	-5.2
17406440	20091		Rps3a1	ribosomal protein S3A1	-0.03	0.87	0.95	5.3	-5.3
17398873	67707		Mrpl24	mitochondrial ribosomal protein L24	-0.04	0.88	0.95	9.1	-9.1
17485258	19935		Mrpl23	mitochondrial ribosomal protein L23	-0.03	0.88	0.96	7.6	-7.6
17428786	20116		Rps8	ribosomal protein S8	-0.02	0.92	0.97	7.6	-7.6
17490599	27207		Rps11	ribosomal protein S11	0.01	0.95	0.98	7.9	-7.9
17235292	20054		Rps15	ribosomal protein S15	0.02	0.95	0.98	4.6	-4.6
17440117	100503670		Rpl5	ribosomal protein L5	0	0.99	1	6.7	-6.7
17494637	27397		Mrpl17	mitochondrial ribosomal protein L17	0	0.99	1	7.9	-7.9

## Sheet: par vs. D10
ID	ENTREZ	EC	SYMBOL	GENENAME	logFC	p-value	fdr	A	R
17337955	68463		Mrpl14	mitochondrial ribosomal protein L14	-1.25	1.8e-05	0.00036	5.9	-7.2
17357741	94063		Mrpl16	mitochondrial ribosomal protein L16	-0.99	1.8e-05	0.00036	6.9	-7.9
17317144	68537		Mrpl13	mitochondrial ribosomal protein L13	1.16	5.4e-05	0.00091	9.6	-8.4
17302578	67945		Rpl41	ribosomal protein L41	-0.82	6e-05	0.001	11.8	-12.6
17410381	68436		Rpl34	ribosomal protein L34	-0.84	0.00015	0.0022	7.5	-8.3
17407926	66292		Mrps21	mitochondrial ribosomal protein S21	-0.7	0.00059	0.0066	6.4	-7.1
17211998	107734		Mrpl30	mitochondrial ribosomal protein L30	-0.77	0.0006	0.0067	5.4	-6.2
17255719	107732		Mrpl10	mitochondrial ribosomal protein L10	-0.56	0.0021	0.019	8.7	-9.2
17324961	57808		Rpl35a	ribosomal protein L35A	-0.57	0.0027	0.022	5.5	-6.1
17259374	56282		Mrpl12	mitochondrial ribosomal protein L12	-0.7	0.0032	0.026	7.8	-8.5
17348634	225215		Rsl24d1	ribosomal L24 domain containing 1	0.51	0.0044	0.033	9.3	-8.8
17338233	64657		Mrps10	mitochondrial ribosomal protein S10	-0.71	0.0046	0.034	6.6	-7.3
17518298	67891		Rpl4	ribosomal protein L4	0.35	0.0067	0.046	12.7	-12.4
17422160	19934		Rpl22	ribosomal protein L22	-0.4	0.0069	0.047	5.9	-6.3
17337974	68565		Mrps18a	mitochondrial ribosomal protein S18A	-0.44	0.007	0.048	7.9	-8.3
17239744	20042		Rps12	ribosomal protein S12	-0.67	0.0075	0.05	11.5	-12.1
17355903	353242		Mrpl21	mitochondrial ribosomal protein L21	-0.45	0.0084	0.055	6.9	-7.4
17481673	26451		Rpl27a	ribosomal protein L27A	0.49	0.0088	0.057	5.1	-4.6
17422980	67427		Rps20	ribosomal protein S20	-0.59	0.0093	0.06	5	-5.6
17411141	16785		Rpsa	ribosomal protein SA	0.41	0.011	0.067	12.3	-11.8
17515062	66163		Mrpl4	mitochondrial ribosomal protein L4	0.39	0.013	0.079	8.4	-8
17502191	94065		Mrpl34	mitochondrial ribosomal protein L34	0.39	0.014	0.081	8.1	-7.7
17312622	26961		Rpl8	ribosomal protein L8	0.33	0.015	0.088	11.4	-11
17214100	19981		Rpl37a	ribosomal protein L37a	-0.46	0.017	0.094	6.2	-6.6
17368666	118451		Mrps2	mitochondrial ribosomal protein S2	0.5	0.017	0.096	7.2	-6.7
17543654	20102		Rps4x	ribosomal protein S4, X-linked	0.43	0.022	0.11	11.1	-10.7
17340943	67681		Mrpl18	mitochondrial ribosomal protein L18	-0.51	0.02	0.11	7.5	-8
17535767	110954		Rpl10	ribosomal protein L10	-0.5	0.023	0.12	6.2	-6.7
17334406	66211		Rpl3l	ribosomal protein L3-like	0.38	0.027	0.13	4.4	-4
17351822	319195		Rpl17	ribosomal protein L17	-0.51	0.026	0.13	5.3	-5.8
17548279	66242		Mrps16	mitochondrial ribosomal protein S16	-0.54	0.025	0.13	6.5	-7.1
17322800	68172		Rpl39l	ribosomal protein L39-like	-0.34	0.028	0.14	4.7	-5
17334861	68611		Mrpl28	mitochondrial ribosomal protein L28	-0.44	0.028	0.14	6.4	-6.8
17418507	66407		Mrps15	mitochondrial ribosomal protein S15	-0.32	0.028	0.14	8.7	-9
17442898	66258		Mrps17	mitochondrial ribosomal protein S17	-0.48	0.03	0.14	7.5	-8
17477988	19899		Rpl18	ribosomal protein L18	0.29	0.031	0.15	9.5	-9.2
17473390	19943		Rpl28	ribosomal protein L28	0.63	0.035	0.16	7.7	-7
17258272	50529		Mrps7	mitchondrial ribosomal protein S7	-0.42	0.034	0.16	8.6	-9.1
17503531	68052		Rps13	ribosomal protein S13	0.63	0.043	0.19	5.1	-4.5
17488535	24030		Mrps12	mitochondrial ribosomal protein S12	0.31	0.045	0.19	6.7	-6.4
17506502	270106		Rpl13	ribosomal protein L13	0.4	0.048	0.2	5.7	-5.3
17533413	27367		Rpl3	ribosomal protein L3	0.34	0.047	0.2	12	-11.6
17521204	19944		Rpl29	ribosomal protein L29	0.62	0.049	0.2	7	-6.4
17406440	20091		Rps3a1	ribosomal protein S3A1	0.37	0.053	0.22	5.3	-4.9
17303636	66480		Rpl15	ribosomal protein L15	-0.37	0.057	0.22	8.3	-8.7
17350970	20044		Rps14	ribosomal protein S14	-0.36	0.08	0.28	5.3	-5.7
17338124	27398		Mrpl2	mitochondrial ribosomal protein L2	-0.28	0.08	0.28	8	-8.2
17521070	94062		Mrpl3	mitochondrial ribosomal protein L3	0.33	0.079	0.28	8.1	-7.8
17309899	67281		Rpl37	ribosomal protein L37	0.56	0.094	0.31	6.2	-5.6
17266362	268449		Rpl23a	ribosomal protein L23A	0.25	0.1	0.33	11.5	-11.3
17469936	19951		Rpl32	ribosomal protein L32	-0.36	0.11	0.34	11.7	-12
17212114	114641		Rpl31	ribosomal protein L31	-0.25	0.11	0.35	6.8	-7
17441799	19988		Rpl6	ribosomal protein L6	-0.39	0.12	0.36	5.1	-5.5
17396498	68028		Rpl22l1	ribosomal protein L22 like 1	-0.31	0.12	0.36	5.2	-5.6
17473234	76846		Rps9	ribosomal protein S9	0.23	0.12	0.36	10.5	-10.2
17439609	68735		Mrps18c	mitochondrial ribosomal protein S18C	-0.37	0.12	0.37	3.5	-3.8
17356604	14109		Fau	Finkel-Biskis-Reilly murine sarcoma virus (FBR-MuSV) ubiquitously expressed (fox derived)	0.4	0.15	0.41	7.3	-6.9
17299847	20085		Rps19	ribosomal protein S19	0.38	0.14	0.41	10.4	-10.1
17422697	66448		Mrpl20	mitochondrial ribosomal protein L20	-0.46	0.15	0.41	6.9	-7.4
17290770	75398		Mrpl32	mitochondrial ribosomal protein L32	0.37	0.19	0.47	6.7	-6.4
17493668	27050		Rps3	ribosomal protein S3	0.23	0.18	0.47	11.5	-11.2
17467656	66223		Mrpl35	mitochondrial ribosomal protein L35	-0.19	0.2	0.49	8.4	-8.6
17495456	267019		Rps15a	ribosomal protein S15A	-0.32	0.21	0.5	5.2	-5.5
17485258	19935		Mrpl23	mitochondrial ribosomal protein L23	0.27	0.21	0.51	7.6	-7.3
17444792	19933		Rpl21	ribosomal protein L21	-0.23	0.21	0.51	6	-6.2
17281485	20090		Rps29	ribosomal protein S29	-0.2	0.25	0.55	6.1	-6.3
17246262	27370		Rps26	ribosomal protein S26	-0.38	0.25	0.56	3.6	-4
17380741	66481		Rps21	ribosomal protein S21	-0.23	0.26	0.57	11.3	-11.5
17518799	67941		Rps27l	ribosomal protein S27-like	-0.29	0.28	0.58	7.2	-7.5
17510247	76808		Rpl18a	ribosomal protein L18A	0.27	0.27	0.58	6.6	-6.4
17547779	20088		Rps24	ribosomal protein S24	-0.27	0.29	0.6	6.8	-7
17343643	54127		Rps28	ribosomal protein S28	-0.32	0.29	0.6	4.5	-4.8
17326241	68193		Rpl24	ribosomal protein L24	-0.2	0.3	0.61	6.3	-6.5
17490599	27207		Rps11	ribosomal protein S11	0.22	0.31	0.62	7.9	-7.7
17356314	66419		Mrpl11	mitochondrial ribosomal protein L11	-0.2	0.31	0.62	6.8	-7
17256723	19942		Rpl27	ribosomal protein L27	-0.19	0.32	0.62	5.4	-5.6
17499620	19921		Rpl19	ribosomal protein L19	0.13	0.34	0.64	12.3	-12.2
17431546	67025		Rpl11	ribosomal protein L11	-0.22	0.34	0.65	4.9	-5.1
17316378	19946		Rpl30	ribosomal protein L30	0.18	0.35	0.66	5.5	-5.3
17467996	56284		Mrpl19	mitochondrial ribosomal protein L19	-0.21	0.39	0.68	7.1	-7.3
17475809	20055		Rps16	ribosomal protein S16	0.18	0.4	0.69	5.2	-5
17255243	94064		Mrpl27	mitochondrial ribosomal protein L27	0.2	0.41	0.7	4.9	-4.7
17251430	19941		Rpl26	ribosomal protein L26	0.17	0.42	0.71	6.6	-6.4
17398873	67707		Mrpl24	mitochondrial ribosomal protein L24	0.19	0.43	0.72	9.1	-8.9
17243955	237433		Gm4925	predicted gene 4925	-0.13	0.45	0.74	2.8	-3
17427003	20104		Rps6	ribosomal protein S6	-0.13	0.48	0.75	5	-5.1
17221081	27395		Mrpl15	mitochondrial ribosomal protein L15	-0.13	0.48	0.75	7.7	-7.8
17441191	11837		Rplp0	ribosomal protein, large, P0	-0.13	0.48	0.76	6.3	-6.4
17370024	269261		Rpl12	ribosomal protein L12	0.17	0.53	0.79	6.7	-6.5
17473796	20103		Rps5	ribosomal protein S5	-0.12	0.53	0.79	11.1	-11.2
17428786	20116		Rps8	ribosomal protein S8	-0.11	0.55	0.8	7.6	-7.7
17249965	216767		Mrpl22	mitochondrial ribosomal protein L22	0.12	0.57	0.82	7.2	-7.1
17516607	75617		Rps25	ribosomal protein S25	-0.12	0.6	0.83	8	-8.1
17527927	56040		Rplp1	ribosomal protein, large, P1	0.07	0.62	0.84	12.6	-12.6
17541002	67248		Rpl39	ribosomal protein L39	0.11	0.63	0.85	5.8	-5.7
17334395	16898		Rps2	ribosomal protein S2	0.08	0.63	0.85	6.9	-6.8
17280392	20115		Rps7	ribosomal protein S7	-0.08	0.66	0.86	6.7	-6.7
17537716	19982		Rpl36a	ribosomal protein L36A	-0.09	0.65	0.86	5.3	-5.4
17375911	77721		Mrps5	mitochondrial ribosomal protein S5	-0.06	0.67	0.87	8.8	-8.8
17288463	94066		Mrpl36	mitochondrial ribosomal protein L36	-0.07	0.71	0.89	5.6	-5.6
17268633	65019		Rpl23	ribosomal protein L23	-0.06	0.75	0.91	6.2	-6.2
17484897	67186		Rplp2	ribosomal protein, large P2	-0.06	0.78	0.92	4.1	-4.2
17494637	27397		Mrpl17	mitochondrial ribosomal protein L17	-0.06	0.78	0.92	7.9	-7.9
17212318	69527		Mrps9	mitochondrial ribosomal protein S9	-0.04	0.79	0.92	7.7	-7.8
17479291	67994		Mrps11	mitochondrial ribosomal protein S11	0.03	0.8	0.93	7	-7
17448295	20005		Rpl9	ribosomal protein L9	-0.06	0.82	0.94	4.5	-4.6
17289031	66475		Rps23	ribosomal protein S23	-0.04	0.86	0.95	6.2	-6.3
17407240	57294		Rps27	ribosomal protein S27	0.06	0.85	0.95	7	-7
17384744	66489		Rpl35	ribosomal protein L35	0.05	0.86	0.95	4.1	-4.1
17218607	64659		Mrps14	mitochondrial ribosomal protein S14	0.03	0.85	0.95	4.8	-4.8
17235292	20054		Rps15	ribosomal protein S15	0.05	0.87	0.96	4.6	-4.6
17258015	67671		Rpl38	ribosomal protein L38	0.03	0.88	0.96	11.7	-11.7
17439374	94061		Mrpl1	mitochondrial ribosomal protein L1	-0.03	0.89	0.96	7.4	-7.4
17261272	78294		Rps27a	ribosomal protein S27A	-0.01	0.98	0.99	5.1	-5.1
17342761	67097		Rps10	ribosomal protein S10	0.01	0.96	0.99	7.2	-7.2
17335330	19896		Rpl10a	ribosomal protein L10A	0.01	0.96	0.99	10.7	-10.7
17221454	19989		Rpl7	ribosomal protein L7	-0.01	0.97	0.99	4.9	-4.9
17440117	100503670		Rpl5	ribosomal protein L5	0	0.99	1	6.7	-6.7
17400091	78523		Mrpl9	mitochondrial ribosomal protein L9	0	0.99	1	7.6	-7.6

## Sheet: par vs. D15
ID	ENTREZ	EC	SYMBOL	GENENAME	logFC	p-value	fdr	A	R
17317144	68537		Mrpl13	mitochondrial ribosomal protein L13	1.54	1.2e-06	3.4e-05	9.6	-8
17523177	16785		Rpsa	ribosomal protein SA	0.68	3.2e-06	8e-05	8.3	-7.7
17490599	27207		Rps11	ribosomal protein S11	1.28	4.2e-06	0.0001	7.9	-6.7
17481673	26451		Rpl27a	ribosomal protein L27A	0.98	8.8e-06	0.00019	5.1	-4.1
17543654	20102		Rps4x	ribosomal protein S4, X-linked	0.94	1.9e-05	0.00038	11.1	-10.1
17440117	100503670		Rpl5	ribosomal protein L5	0.75	0.00013	0.0019	6.7	-6
17312622	26961		Rpl8	ribosomal protein L8	0.57	0.00018	0.0024	11.4	-10.8
17266362	268449		Rpl23a	ribosomal protein L23A	0.66	0.00018	0.0025	11.5	-10.9
17337955	68463		Mrpl14	mitochondrial ribosomal protein L14	-0.96	0.00039	0.0048	5.9	-6.9
17316378	19946		Rpl30	ribosomal protein L30	0.76	0.00048	0.0056	5.5	-4.7
17499620	19921		Rpl19	ribosomal protein L19	0.54	0.00062	0.0069	12.3	-11.8
17518298	67891		Rpl4	ribosomal protein L4	0.47	0.00062	0.0069	12.7	-12.2
17477988	19899		Rpl18	ribosomal protein L18	0.48	0.00098	0.01	9.5	-9
17299847	20085		Rps19	ribosomal protein S19	0.94	0.0011	0.011	10.4	-9.5
17211998	107734		Mrpl30	mitochondrial ribosomal protein L30	-0.72	0.0011	0.011	5.4	-6.1
17348634	225215		Rsl24d1	ribosomal L24 domain containing 1	0.6	0.001	0.011	9.3	-8.7
17521204	19944		Rpl29	ribosomal protein L29	1.11	0.0011	0.011	7	-5.9
17493182	68052		Rps13	ribosomal protein S13	1.04	0.0013	0.013	9.4	-8.3
17521070	94062		Mrpl3	mitochondrial ribosomal protein L3	0.64	0.0019	0.017	8.1	-7.5
17527927	56040		Rplp1	ribosomal protein, large, P1	0.46	0.0019	0.017	12.6	-12.2
17261272	78294		Rps27a	ribosomal protein S27A	0.85	0.0019	0.018	5.1	-4.3
17473234	76846		Rps9	ribosomal protein S9	0.49	0.0025	0.021	10.5	-10
17493668	27050		Rps3	ribosomal protein S3	0.57	0.0027	0.023	11.5	-10.9
17256723	19942		Rpl27	ribosomal protein L27	0.63	0.0029	0.024	5.4	-4.8
17473390	19943		Rpl28	ribosomal protein L28	0.89	0.0045	0.035	7.7	-6.8
17221081	27395		Mrpl15	mitochondrial ribosomal protein L15	0.57	0.0045	0.035	7.7	-7.1
17406440	20091		Rps3a1	ribosomal protein S3A1	0.57	0.0048	0.037	5.3	-4.7
17249965	216767		Mrpl22	mitochondrial ribosomal protein L22	0.6	0.007	0.049	7.2	-6.6
17258015	67671		Rpl38	ribosomal protein L38	0.55	0.011	0.068	11.7	-11.2
17309899	67281		Rpl37	ribosomal protein L37	0.87	0.012	0.077	6.2	-5.3
17274094	66480		Rpl15	ribosomal protein L15	0.34	0.013	0.083	12.5	-12.2
17212114	114641		Rpl31	ribosomal protein L31	0.4	0.014	0.086	6.8	-6.4
17515062	66163		Mrpl4	mitochondrial ribosomal protein L4	0.37	0.018	0.1	8.4	-8
17485258	19935		Mrpl23	mitochondrial ribosomal protein L23	0.53	0.019	0.11	7.6	-7
17356604	14109		Fau	Finkel-Biskis-Reilly murine sarcoma virus (FBR-MuSV) ubiquitously expressed (fox derived)	0.65	0.024	0.13	7.3	-6.7
17516607	75617		Rps25	ribosomal protein S25	0.54	0.027	0.14	8	-7.4
17400091	78523		Mrpl9	mitochondrial ribosomal protein L9	-0.27	0.03	0.15	7.6	-7.8
17297692	20088		Rps24	ribosomal protein S24	0.55	0.033	0.16	6.8	-6.3
17533413	27367		Rpl3	ribosomal protein L3	0.36	0.036	0.17	12	-11.6
17488535	24030		Mrps12	mitochondrial ribosomal protein S12	0.33	0.035	0.17	6.7	-6.4
17340943	67681		Mrpl18	mitochondrial ribosomal protein L18	0.44	0.04	0.19	7.5	-7
17214100	19981		Rpl37a	ribosomal protein L37a	0.39	0.04	0.19	6.2	-5.8
17357741	94063		Mrpl16	mitochondrial ribosomal protein L16	-0.39	0.046	0.2	6.9	-7.3
17422697	66448		Mrpl20	mitochondrial ribosomal protein L20	0.66	0.046	0.2	6.9	-6.3
17302578	67945		Rpl41	ribosomal protein L41	-0.35	0.047	0.21	11.8	-12.2
17368666	118451		Mrps2	mitochondrial ribosomal protein S2	0.41	0.047	0.21	7.2	-6.8
17370024	269261		Rpl12	ribosomal protein L12	0.56	0.052	0.22	6.7	-6.2
17407926	66292		Mrps21	mitochondrial ribosomal protein S21	-0.36	0.052	0.22	6.4	-6.8
17268633	65019		Rpl23	ribosomal protein L23	0.35	0.057	0.24	6.2	-5.8
17510247	76808		Rpl18a	ribosomal protein L18A	0.47	0.058	0.24	6.6	-6.2
17541002	67248		Rpl39	ribosomal protein L39	0.43	0.064	0.26	5.8	-5.4
17338233	64657		Mrps10	mitochondrial ribosomal protein S10	-0.41	0.08	0.3	6.6	-7.1
17218607	64659		Mrps14	mitochondrial ribosomal protein S14	0.34	0.079	0.3	4.8	-4.5
17380741	66481		Rps21	ribosomal protein S21	0.36	0.083	0.31	11.3	-10.9
17441799	19988		Rpl6	ribosomal protein L6	0.41	0.1	0.35	5.1	-4.7
17479291	67994		Mrps11	mitochondrial ribosomal protein S11	0.22	0.1	0.36	7	-6.8
17495456	267019		Rps15a	ribosomal protein S15A	0.4	0.12	0.39	5.2	-4.8
17259374	56282		Mrpl12	mitochondrial ribosomal protein L12	0.33	0.13	0.41	7.8	-7.5
17502191	94065		Mrpl34	mitochondrial ribosomal protein L34	0.22	0.14	0.43	8.1	-7.9
17212318	69527		Mrps9	mitochondrial ribosomal protein S9	0.23	0.14	0.43	7.7	-7.5
17303765	66242		Mrps16	mitochondrial ribosomal protein S16	-0.31	0.15	0.44	7.2	-7.5
17337974	68565		Mrps18a	mitochondrial ribosomal protein S18A	-0.22	0.15	0.44	7.9	-8.1
17518799	67941		Rps27l	ribosomal protein S27-like	0.39	0.15	0.45	7.2	-6.8
17289031	66475		Rps23	ribosomal protein S23	0.29	0.16	0.46	6.2	-5.9
17473796	20103		Rps5	ribosomal protein S5	0.27	0.16	0.47	11.1	-10.9
17448295	20005		Rpl9	ribosomal protein L9	0.37	0.18	0.48	4.5	-4.1
17280392	20115		Rps7	ribosomal protein S7	0.25	0.18	0.49	6.7	-6.4
17221454	19989		Rpl7	ribosomal protein L7	0.32	0.19	0.5	4.9	-4.6
17334395	16898		Rps2	ribosomal protein S2	0.21	0.19	0.51	6.9	-6.7
17356314	66419		Mrpl11	mitochondrial ribosomal protein L11	0.25	0.2	0.52	6.8	-6.5
17398873	67707		Mrpl24	mitochondrial ribosomal protein L24	0.3	0.21	0.54	9.1	-8.8
17467656	66223		Mrpl35	mitochondrial ribosomal protein L35	-0.18	0.22	0.54	8.4	-8.6
17342761	67097		Rps10	ribosomal protein S10	0.23	0.22	0.55	7.2	-7
17343643	54127		Rps28	ribosomal protein S28	-0.37	0.23	0.56	4.5	-4.9
17351822	319195		Rpl17	ribosomal protein L17	0.26	0.23	0.56	5.3	-5
17255719	107732		Mrpl10	mitochondrial ribosomal protein L10	0.18	0.27	0.6	8.7	-8.5
17537716	19982		Rpl36a	ribosomal protein L36A	0.22	0.26	0.6	5.3	-5.1
17338124	27398		Mrpl2	mitochondrial ribosomal protein L2	-0.17	0.27	0.61	8	-8.1
17469936	19951		Rpl32	ribosomal protein L32	0.21	0.33	0.67	11.7	-11.4
17444792	19933		Rpl21	ribosomal protein L21	-0.17	0.35	0.68	6	-6.2
17422160	19934		Rpl22	ribosomal protein L22	0.13	0.36	0.69	5.9	-5.7
17431546	67025		Rpl11	ribosomal protein L11	0.21	0.37	0.7	4.9	-4.7
17243955	237433		Gm4925	predicted gene 4925	-0.15	0.39	0.72	2.8	-3
17422980	67427		Rps20	ribosomal protein S20	-0.17	0.41	0.73	5	-5.2
17439609	68735		Mrps18c	mitochondrial ribosomal protein S18C	-0.19	0.41	0.73	3.5	-3.7
17281485	20090		Rps29	ribosomal protein S29	0.14	0.42	0.74	6.1	-5.9
17535767	110954		Rpl10	ribosomal protein L10	-0.17	0.41	0.74	6.2	-6.4
17322800	68172		Rpl39l	ribosomal protein L39-like	-0.11	0.44	0.76	4.7	-4.8
17290770	75398		Mrpl32	mitochondrial ribosomal protein L32	-0.21	0.44	0.76	6.7	-7
17350970	20044		Rps14	ribosomal protein S14	-0.15	0.46	0.77	5.3	-5.5
17335330	19896		Rpl10a	ribosomal protein L10A	0.12	0.46	0.77	10.7	-10.6
17239744	20042		Rps12	ribosomal protein S12	0.16	0.49	0.79	11.5	-11.3
17334406	66211		Rpl3l	ribosomal protein L3-like	0.11	0.49	0.79	4.4	-4.3
17255243	94064		Mrpl27	mitochondrial ribosomal protein L27	-0.17	0.49	0.79	4.9	-5.1
17439374	94061		Mrpl1	mitochondrial ribosomal protein L1	0.12	0.49	0.79	7.4	-7.3
17326241	68193		Rpl24	ribosomal protein L24	-0.13	0.5	0.8	6.3	-6.4
17418507	66407		Mrps15	mitochondrial ribosomal protein S15	-0.09	0.5	0.8	8.7	-8.8
17427003	20104		Rps6	ribosomal protein S6	0.12	0.51	0.81	5	-4.9
17355903	353242		Mrpl21	mitochondrial ribosomal protein L21	-0.1	0.52	0.81	6.9	-7
17384744	66489		Rpl35	ribosomal protein L35	0.16	0.54	0.82	4.1	-4
17494637	27397		Mrpl17	mitochondrial ribosomal protein L17	0.13	0.54	0.82	7.9	-7.7
17467996	56284		Mrpl19	mitochondrial ribosomal protein L19	-0.15	0.53	0.82	7.1	-7.3
17442898	66258		Mrps17	mitochondrial ribosomal protein S17	-0.11	0.61	0.86	7.5	-7.6
17324961	57808		Rpl35a	ribosomal protein L35A	0.08	0.65	0.88	5.5	-5.5
17334861	68611		Mrpl28	mitochondrial ribosomal protein L28	-0.08	0.68	0.89	6.4	-6.5
17475809	20055		Rps16	ribosomal protein S16	0.09	0.68	0.89	5.2	-5.1
17246262	27370		Rps26	ribosomal protein S26	-0.12	0.71	0.9	3.6	-3.8
17235292	20054		Rps15	ribosomal protein S15	0.1	0.75	0.92	4.6	-4.5
17428786	20116		Rps8	ribosomal protein S8	-0.06	0.76	0.92	7.6	-7.7
17251430	19941		Rpl26	ribosomal protein L26	0.06	0.78	0.93	6.6	-6.5
17288463	94066		Mrpl36	mitochondrial ribosomal protein L36	0.05	0.78	0.93	5.6	-5.5
17258272	50529		Mrps7	mitchondrial ribosomal protein S7	0.05	0.8	0.94	8.6	-8.6
17441191	11837		Rplp0	ribosomal protein, large, P0	-0.02	0.92	0.98	6.3	-6.3
17375911	77721		Mrps5	mitochondrial ribosomal protein S5	0.01	0.94	0.98	8.8	-8.8
17506502	270106		Rpl13	ribosomal protein L13	-0.01	0.97	0.99	5.7	-5.7
17407240	57294		Rps27	ribosomal protein S27	0.01	0.97	0.99	7	-7
17396498	68028		Rpl22l1	ribosomal protein L22 like 1	0.01	0.94	0.99	5.2	-5.2
17484897	67186		Rplp2	ribosomal protein, large P2	0.01	0.95	0.99	4.1	-4.1
17410381	68436		Rpl34	ribosomal protein L34	0	0.99	1	7.5	-7.5

## Sheet: par vs. D20
ID	ENTREZ	EC	SYMBOL	GENENAME	logFC	p-value	fdr	A	R
17543654	20102		Rps4x	ribosomal protein S4, X-linked	1.21	5.4e-07	1.5e-05	11.1	-9.9
17481673	26451		Rpl27a	ribosomal protein L27A	0.99	7.6e-06	0.00014	5.1	-4.1
17317144	68537		Mrpl13	mitochondrial ribosomal protein L13	1.35	7.8e-06	0.00015	9.6	-8.2
17211998	107734		Mrpl30	mitochondrial ribosomal protein L30	-1.09	1.1e-05	0.00019	5.4	-6.5
17440117	100503670		Rpl5	ribosomal protein L5	0.89	1.6e-05	0.00027	6.7	-5.8
17243448	268449		Rpl23a	ribosomal protein L23A	1.04	1.9e-05	0.00031	8.9	-7.9
17467656	66223		Mrpl35	mitochondrial ribosomal protein L35	-0.66	0.00012	0.0015	8.4	-9.1
17289787	20091		Rps3a1	ribosomal protein S3A1	0.94	0.00047	0.0045	9.9	-9
17309899	67281		Rpl37	ribosomal protein L37	1.22	0.00086	0.0075	6.2	-5
17521204	19944		Rpl29	ribosomal protein L29	1.1	0.0012	0.01	7	-5.9
17518298	67891		Rpl4	ribosomal protein L4	0.4	0.0026	0.019	12.7	-12.3
17337955	68463		Mrpl14	mitochondrial ribosomal protein L14	-0.77	0.003	0.021	5.9	-6.7
17400091	78523		Mrpl9	mitochondrial ribosomal protein L9	-0.39	0.0031	0.022	7.6	-7.9
17303765	66242		Mrps16	mitochondrial ribosomal protein S16	-0.68	0.0033	0.023	7.2	-7.9
17444792	19933		Rpl21	ribosomal protein L21	-0.58	0.0035	0.024	6	-6.6
17221081	27395		Mrpl15	mitochondrial ribosomal protein L15	0.59	0.0038	0.025	7.7	-7.1
17407926	66292		Mrps21	mitochondrial ribosomal protein S21	-0.57	0.0038	0.026	6.4	-7
17442898	66258		Mrps17	mitochondrial ribosomal protein S17	-0.61	0.0075	0.045	7.5	-8.1
17523177	16785		Rpsa	ribosomal protein SA	0.32	0.0087	0.05	8.3	-8
17410381	68436		Rpl34	ribosomal protein L34	-0.51	0.011	0.059	7.5	-8
17355903	353242		Mrpl21	mitochondrial ribosomal protein L21	-0.43	0.011	0.061	6.9	-7.4
17316378	19946		Rpl30	ribosomal protein L30	0.51	0.012	0.063	5.5	-5
17467996	56284		Mrpl19	mitochondrial ribosomal protein L19	-0.63	0.012	0.065	7.1	-7.8
17255719	107732		Mrpl10	mitochondrial ribosomal protein L10	0.43	0.014	0.072	8.7	-8.2
17356604	14109		Fau	Finkel-Biskis-Reilly murine sarcoma virus (FBR-MuSV) ubiquitously expressed (fox derived)	0.7	0.016	0.081	7.3	-6.6
17515062	66163		Mrpl4	mitochondrial ribosomal protein L4	0.38	0.016	0.081	8.4	-8
17469936	19951		Rpl32	ribosomal protein L32	-0.54	0.017	0.086	11.7	-12.2
17380741	66481		Rps21	ribosomal protein S21	-0.51	0.018	0.089	11.3	-11.8
17258015	67671		Rpl38	ribosomal protein L38	0.48	0.022	0.1	11.7	-11.3
17243955	237433		Gm4925	predicted gene 4925	-0.41	0.025	0.11	2.8	-3.2
17360842	20042		Rps12	ribosomal protein S12	-0.63	0.028	0.12	10.2	-10.8
17493182	68052		Rps13	ribosomal protein S13	0.66	0.029	0.13	9.4	-8.7
17499620	19921		Rpl19	ribosomal protein L19	0.31	0.029	0.13	12.3	-12
17493668	27050		Rps3	ribosomal protein S3	0.39	0.029	0.13	11.5	-11.1
17312622	26961		Rpl8	ribosomal protein L8	0.29	0.034	0.14	11.4	-11.1
17340943	67681		Mrpl18	mitochondrial ribosomal protein L18	0.45	0.034	0.14	7.5	-7
17348634	225215		Rsl24d1	ribosomal L24 domain containing 1	0.36	0.036	0.15	9.3	-9
17249965	216767		Mrpl22	mitochondrial ribosomal protein L22	0.44	0.039	0.16	7.2	-6.8
17322800	68172		Rpl39l	ribosomal protein L39-like	-0.31	0.041	0.17	4.7	-5
17473234	76846		Rps9	ribosomal protein S9	0.31	0.042	0.17	10.5	-10.2
17475112	20085		Rps19	ribosomal protein S19	0.3	0.048	0.19	5.4	-5.1
17477988	19899		Rpl18	ribosomal protein L18	0.26	0.051	0.19	9.5	-9.2
17348223	19942		Rpl27	ribosomal protein L27	0.44	0.06	0.21	10.6	-10.1
17258272	50529		Mrps7	mitchondrial ribosomal protein S7	-0.36	0.06	0.21	8.6	-9
17368666	118451		Mrps2	mitochondrial ribosomal protein S2	0.39	0.058	0.21	7.2	-6.8
17441799	19988		Rpl6	ribosomal protein L6	0.46	0.068	0.23	5.1	-4.6
17510247	76808		Rpl18a	ribosomal protein L18A	0.45	0.068	0.23	6.6	-6.2
17288463	94066		Mrpl36	mitochondrial ribosomal protein L36	-0.34	0.068	0.23	5.6	-5.9
17396498	68028		Rpl22l1	ribosomal protein L22 like 1	-0.37	0.071	0.24	5.2	-5.6
17357741	94063		Mrpl16	mitochondrial ribosomal protein L16	-0.35	0.071	0.24	6.9	-7.2
17473390	19943		Rpl28	ribosomal protein L28	0.52	0.076	0.25	7.7	-7.2
17431546	67025		Rpl11	ribosomal protein L11	0.43	0.076	0.25	4.9	-4.5
17290770	75398		Mrpl32	mitochondrial ribosomal protein L32	-0.49	0.079	0.26	6.7	-7.2
17488535	24030		Mrps12	mitochondrial ribosomal protein S12	0.26	0.087	0.28	6.7	-6.4
17246262	27370		Rps26	ribosomal protein S26	0.56	0.096	0.29	3.6	-3.1
17439374	94061		Mrpl1	mitochondrial ribosomal protein L1	-0.29	0.11	0.32	7.4	-7.7
17319403	27367		Rpl3	ribosomal protein L3	0.73	0.11	0.33	7	-6.2
17495456	267019		Rps15a	ribosomal protein S15A	0.4	0.11	0.33	5.2	-4.8
17302578	67945		Rpl41	ribosomal protein L41	-0.27	0.12	0.34	11.8	-12.1
17212114	114641		Rpl31	ribosomal protein L31	0.24	0.12	0.35	6.8	-6.5
17490599	27207		Rps11	ribosomal protein S11	0.33	0.13	0.36	7.9	-7.6
17384744	66489		Rpl35	ribosomal protein L35	0.41	0.14	0.37	4.1	-3.7
17326241	68193		Rpl24	ribosomal protein L24	-0.29	0.14	0.37	6.3	-6.6
17527927	56040		Rplp1	ribosomal protein, large, P1	0.19	0.16	0.41	12.6	-12.5
17541002	67248		Rpl39	ribosomal protein L39	0.32	0.17	0.42	5.8	-5.5
17494637	27397		Mrpl17	mitochondrial ribosomal protein L17	-0.29	0.17	0.42	7.9	-8.2
17370024	269261		Rpl12	ribosomal protein L12	0.38	0.18	0.43	6.7	-6.3
17338233	64657		Mrps10	mitochondrial ribosomal protein S10	-0.31	0.19	0.45	6.6	-6.9
17297692	20088		Rps24	ribosomal protein S24	0.31	0.22	0.5	6.8	-6.5
17342761	67097		Rps10	ribosomal protein S10	0.23	0.22	0.5	7.2	-7
17221454	19989		Rpl7	ribosomal protein L7	0.29	0.23	0.5	4.9	-4.6
17350970	20044		Rps14	ribosomal protein S14	-0.24	0.24	0.52	5.3	-5.5
17268633	65019		Rpl23	ribosomal protein L23	0.21	0.24	0.52	6.2	-6
17535767	110954		Rpl10	ribosomal protein L10	-0.25	0.24	0.53	6.2	-6.4
17422697	66448		Mrpl20	mitochondrial ribosomal protein L20	0.36	0.26	0.55	6.9	-6.6
17475809	20055		Rps16	ribosomal protein S16	0.23	0.27	0.55	5.2	-4.9
17448295	20005		Rpl9	ribosomal protein L9	0.29	0.28	0.57	4.5	-4.2
17214100	19981		Rpl37a	ribosomal protein L37a	0.19	0.3	0.59	6.2	-6
17485258	19935		Mrpl23	mitochondrial ribosomal protein L23	0.19	0.36	0.65	7.6	-7.4
17274094	66480		Rpl15	ribosomal protein L15	0.11	0.41	0.69	12.5	-12.4
17334861	68611		Mrpl28	mitochondrial ribosomal protein L28	-0.16	0.41	0.69	6.4	-6.6
17502191	94065		Mrpl34	mitochondrial ribosomal protein L34	0.12	0.41	0.69	8.1	-8
17212318	69527		Mrps9	mitochondrial ribosomal protein S9	0.13	0.41	0.69	7.7	-7.6
17261272	78294		Rps27a	ribosomal protein S27A	0.2	0.43	0.7	5.1	-4.9
17479291	67994		Mrps11	mitochondrial ribosomal protein S11	0.1	0.44	0.71	7	-6.9
17289031	66475		Rps23	ribosomal protein S23	0.15	0.47	0.73	6.2	-6.1
17235292	20054		Rps15	ribosomal protein S15	0.22	0.47	0.74	4.6	-4.4
17518799	67941		Rps27l	ribosomal protein S27-like	-0.19	0.48	0.74	7.2	-7.4
17441191	11837		Rplp0	ribosomal protein, large, P0	-0.12	0.51	0.76	6.3	-6.4
17521070	94062		Mrpl3	mitochondrial ribosomal protein L3	0.12	0.51	0.76	8.1	-8
17218607	64659		Mrps14	mitochondrial ribosomal protein S14	0.12	0.54	0.78	4.8	-4.7
17251430	19941		Rpl26	ribosomal protein L26	0.12	0.58	0.81	6.6	-6.4
17255243	94064		Mrpl27	mitochondrial ribosomal protein L27	-0.12	0.62	0.83	4.9	-5
17334395	16898		Rps2	ribosomal protein S2	-0.08	0.62	0.83	6.9	-7
17334406	66211		Rpl3l	ribosomal protein L3-like	0.08	0.63	0.84	4.4	-4.3
17351822	319195		Rpl17	ribosomal protein L17	0.09	0.69	0.87	5.3	-5.2
17281485	20090		Rps29	ribosomal protein S29	0.07	0.7	0.88	6.1	-6
17343643	54127		Rps28	ribosomal protein S28	-0.12	0.7	0.88	4.5	-4.6
17375911	77721		Mrps5	mitochondrial ribosomal protein S5	-0.05	0.7	0.88	8.8	-8.8
17427003	20104		Rps6	ribosomal protein S6	0.07	0.72	0.89	5	-4.9
17259374	56282		Mrpl12	mitochondrial ribosomal protein L12	0.08	0.71	0.89	7.8	-7.7
17516607	75617		Rps25	ribosomal protein S25	0.07	0.75	0.9	8	-7.9
17506502	270106		Rpl13	ribosomal protein L13	-0.06	0.76	0.91	5.7	-5.7
17338124	27398		Mrpl2	mitochondrial ribosomal protein L2	-0.03	0.82	0.93	8	-8
17337974	68565		Mrps18a	mitochondrial ribosomal protein S18A	-0.03	0.82	0.93	7.9	-7.9
17398873	67707		Mrpl24	mitochondrial ribosomal protein L24	0.05	0.83	0.94	9.1	-9
17280392	20115		Rps7	ribosomal protein S7	0.03	0.86	0.95	6.7	-6.6
17484897	67186		Rplp2	ribosomal protein, large P2	0.04	0.86	0.95	4.1	-4.1
17473796	20103		Rps5	ribosomal protein S5	-0.03	0.87	0.95	11.1	-11.2
17418507	66407		Mrps15	mitochondrial ribosomal protein S15	-0.02	0.88	0.95	8.7	-8.7
17335330	19896		Rpl10a	ribosomal protein L10A	-0.02	0.9	0.96	10.7	-10.7
17324961	57808		Rpl35a	ribosomal protein L35A	0.02	0.9	0.96	5.5	-5.5
17422160	19934		Rpl22	ribosomal protein L22	-0.02	0.91	0.97	5.9	-5.9
17428786	20116		Rps8	ribosomal protein S8	0.02	0.93	0.98	7.6	-7.6
17407240	57294		Rps27	ribosomal protein S27	0.01	0.96	0.99	7	-7
17537716	19982		Rpl36a	ribosomal protein L36A	0	0.98	0.99	5.3	-5.3
17422980	67427		Rps20	ribosomal protein S20	-0.01	0.97	0.99	5	-5
17439609	68735		Mrps18c	mitochondrial ribosomal protein S18C	-0.01	0.97	0.99	3.5	-3.5
17356314	66419		Mrpl11	mitochondrial ribosomal protein L11	0	0.99	1	6.8	-6.8

## Sheet: par vs. D25
ID	ENTREZ	EC	SYMBOL	GENENAME	logFC	p-value	fdr	A	R
17400091	78523		Mrpl9	mitochondrial ribosomal protein L9	-0.91	8.6e-08	2.9e-06	7.6	-8.5
17543654	20102		Rps4x	ribosomal protein S4, X-linked	1.23	4.1e-07	1.1e-05	11.1	-9.8
17337955	68463		Mrpl14	mitochondrial ribosomal protein L14	-1.43	2.8e-06	5.9e-05	5.9	-7.3
17211998	107734		Mrpl30	mitochondrial ribosomal protein L30	-1.03	2.2e-05	0.00035	5.4	-6.4
17368666	118451		Mrps2	mitochondrial ribosomal protein S2	0.93	8.5e-05	0.0011	7.2	-6.3
17317144	68537		Mrpl13	mitochondrial ribosomal protein L13	1.08	0.00012	0.0015	9.6	-8.5
17523177	16785		Rpsa	ribosomal protein SA	0.49	0.00019	0.0022	8.3	-7.9
17440117	100503670		Rpl5	ribosomal protein L5	0.72	0.00022	0.0024	6.7	-6
17481673	26451		Rpl27a	ribosomal protein L27A	0.71	0.00038	0.0039	5.1	-4.4
17407240	57294		Rps27	ribosomal protein S27	-1.24	0.00064	0.006	7	-8.2
17212114	114641		Rpl31	ribosomal protein L31	0.53	0.0019	0.015	6.8	-6.2
17439374	94061		Mrpl1	mitochondrial ribosomal protein L1	-0.62	0.0019	0.015	7.4	-8
17467656	66223		Mrpl35	mitochondrial ribosomal protein L35	-0.48	0.0026	0.019	8.4	-8.9
17221081	27395		Mrpl15	mitochondrial ribosomal protein L15	0.61	0.0027	0.02	7.7	-7.1
17357741	94063		Mrpl16	mitochondrial ribosomal protein L16	-0.59	0.0038	0.026	6.9	-7.5
17407926	66292		Mrps21	mitochondrial ribosomal protein S21	-0.55	0.0046	0.03	6.4	-7
17521204	19944		Rpl29	ribosomal protein L29	0.88	0.007	0.042	7	-6.1
17303765	66242		Mrps16	mitochondrial ribosomal protein S16	-0.58	0.01	0.057	7.2	-7.8
17258272	50529		Mrps7	mitchondrial ribosomal protein S7	-0.5	0.013	0.07	8.6	-9.1
17297692	20088		Rps24	ribosomal protein S24	0.65	0.014	0.075	6.8	-6.2
17510247	76808		Rpl18a	ribosomal protein L18A	0.62	0.015	0.078	6.6	-6
17218607	64659		Mrps14	mitochondrial ribosomal protein S14	0.48	0.016	0.082	4.8	-4.4
17290770	75398		Mrpl32	mitochondrial ribosomal protein L32	-0.69	0.017	0.085	6.7	-7.4
17475112	20085		Rps19	ribosomal protein S19	0.37	0.018	0.089	5.4	-5
17360842	20042		Rps12	ribosomal protein S12	-0.67	0.02	0.098	10.2	-10.8
17243448	268449		Rpl23a	ribosomal protein L23A	0.47	0.022	0.1	8.9	-8.4
17337974	68565		Mrps18a	mitochondrial ribosomal protein S18A	-0.36	0.022	0.1	7.9	-8.3
17316378	19946		Rpl30	ribosomal protein L30	0.45	0.025	0.11	5.5	-5
17246209	67945		Rpl41	ribosomal protein L41	-0.49	0.024	0.11	6.1	-6.6
17422980	67427		Rps20	ribosomal protein S20	-0.5	0.025	0.12	5	-5.5
17490599	27207		Rps11	ribosomal protein S11	0.5	0.028	0.13	7.9	-7.4
17319389	27367		Rpl3	ribosomal protein L3	-0.46	0.028	0.13	3.7	-4.1
17251430	19941		Rpl26	ribosomal protein L26	0.47	0.039	0.16	6.6	-6.1
17410381	68436		Rpl34	ribosomal protein L34	-0.39	0.043	0.17	7.5	-7.9
17518298	67891		Rpl4	ribosomal protein L4	0.26	0.041	0.17	12.7	-12.5
17338233	64657		Mrps10	mitochondrial ribosomal protein S10	-0.48	0.045	0.18	6.6	-7.1
17326241	68193		Rpl24	ribosomal protein L24	-0.39	0.051	0.19	6.3	-6.7
17355903	353242		Mrpl21	mitochondrial ribosomal protein L21	-0.32	0.052	0.2	6.9	-7.2
17255243	94064		Mrpl27	mitochondrial ribosomal protein L27	-0.48	0.057	0.21	4.9	-5.4
17488535	24030		Mrps12	mitochondrial ribosomal protein S12	0.28	0.067	0.23	6.7	-6.4
17444792	19933		Rpl21	ribosomal protein L21	-0.34	0.068	0.24	6	-6.3
17527927	56040		Rplp1	ribosomal protein, large, P1	0.25	0.069	0.24	12.6	-12.4
17521070	94062		Mrpl3	mitochondrial ribosomal protein L3	0.33	0.079	0.26	8.1	-7.8
17334861	68611		Mrpl28	mitochondrial ribosomal protein L28	-0.35	0.079	0.26	6.4	-6.8
17422160	19934		Rpl22	ribosomal protein L22	-0.24	0.084	0.27	5.9	-6.1
17288463	94066		Mrpl36	mitochondrial ribosomal protein L36	-0.33	0.082	0.27	5.6	-5.9
17535767	110954		Rpl10	ribosomal protein L10	-0.37	0.09	0.28	6.2	-6.5
17370024	269261		Rpl12	ribosomal protein L12	0.49	0.091	0.29	6.7	-6.2
17348634	225215		Rsl24d1	ribosomal L24 domain containing 1	0.27	0.1	0.31	9.3	-9.1
17503531	68052		Rps13	ribosomal protein S13	0.49	0.11	0.33	5.1	-4.6
17214100	19981		Rpl37a	ribosomal protein L37a	0.29	0.12	0.34	6.2	-5.9
17479291	67994		Mrps11	mitochondrial ribosomal protein S11	0.21	0.12	0.34	7	-6.8
17477988	19899		Rpl18	ribosomal protein L18	0.2	0.13	0.36	9.5	-9.3
17255719	107732		Mrpl10	mitochondrial ribosomal protein L10	0.25	0.13	0.37	8.7	-8.4
17473796	20103		Rps5	ribosomal protein S5	-0.29	0.13	0.37	11.1	-11.4
17258015	67671		Rpl38	ribosomal protein L38	0.3	0.14	0.39	11.7	-11.4
17441799	19988		Rpl6	ribosomal protein L6	0.36	0.15	0.4	5.1	-4.7
17289031	66475		Rps23	ribosomal protein S23	0.29	0.16	0.41	6.2	-5.9
17493668	27050		Rps3	ribosomal protein S3	0.24	0.17	0.43	11.5	-11.2
17235292	20054		Rps15	ribosomal protein S15	-0.41	0.19	0.46	4.6	-5
17494637	27397		Mrpl17	mitochondrial ribosomal protein L17	0.26	0.21	0.49	7.9	-7.6
17485258	19935		Mrpl23	mitochondrial ribosomal protein L23	-0.26	0.23	0.51	7.6	-7.8
17280392	20115		Rps7	ribosomal protein S7	-0.22	0.23	0.52	6.7	-6.9
17309899	67281		Rpl37	ribosomal protein L37	0.37	0.25	0.55	6.2	-5.8
17338124	27398		Mrpl2	mitochondrial ribosomal protein L2	-0.17	0.26	0.56	8	-8.1
17439609	68735		Mrps18c	mitochondrial ribosomal protein S18C	-0.26	0.27	0.56	3.5	-3.7
17340943	67681		Mrpl18	mitochondrial ribosomal protein L18	0.23	0.27	0.57	7.5	-7.3
17473390	19943		Rpl28	ribosomal protein L28	0.31	0.28	0.58	7.7	-7.4
17334406	66211		Rpl3l	ribosomal protein L3-like	0.18	0.28	0.58	4.4	-4.2
17255907	19921		Rpl19	ribosomal protein L19	-0.16	0.3	0.59	5	-5.2
17259374	56282		Mrpl12	mitochondrial ribosomal protein L12	0.23	0.29	0.59	7.8	-7.6
17516607	75617		Rps25	ribosomal protein S25	0.24	0.3	0.6	8	-7.7
17348223	19942		Rpl27	ribosomal protein L27	0.23	0.32	0.61	10.6	-10.3
17442898	66258		Mrps17	mitochondrial ribosomal protein S17	-0.21	0.32	0.61	7.5	-7.7
17537716	19982		Rpl36a	ribosomal protein L36A	0.19	0.33	0.63	5.3	-5.1
17350970	20044		Rps14	ribosomal protein S14	-0.19	0.36	0.65	5.3	-5.5
17343643	54127		Rps28	ribosomal protein S28	-0.28	0.36	0.65	4.5	-4.8
17268633	65019		Rpl23	ribosomal protein L23	0.16	0.37	0.66	6.2	-6
17334395	16898		Rps2	ribosomal protein S2	0.14	0.38	0.67	6.9	-6.7
17351822	319195		Rpl17	ribosomal protein L17	0.19	0.39	0.68	5.3	-5.1
17515062	66163		Mrpl4	mitochondrial ribosomal protein L4	0.12	0.42	0.7	8.4	-8.2
17422697	66448		Mrpl20	mitochondrial ribosomal protein L20	0.26	0.42	0.7	6.9	-6.7
17212318	69527		Mrps9	mitochondrial ribosomal protein S9	0.12	0.41	0.7	7.7	-7.6
17356604	14109		Fau	Finkel-Biskis-Reilly murine sarcoma virus (FBR-MuSV) ubiquitously expressed (fox derived)	0.22	0.42	0.71	7.3	-7.1
17249965	216767		Mrpl22	mitochondrial ribosomal protein L22	-0.16	0.43	0.71	7.2	-7.4
17335330	19896		Rpl10a	ribosomal protein L10A	-0.13	0.45	0.73	10.7	-10.8
17384744	66489		Rpl35	ribosomal protein L35	-0.2	0.46	0.73	4.1	-4.3
17281485	20090		Rps29	ribosomal protein S29	0.13	0.46	0.74	6.1	-5.9
17289787	20091		Rps3a1	ribosomal protein S3A1	0.17	0.47	0.74	9.9	-9.8
17473234	76846		Rps9	ribosomal protein S9	0.11	0.47	0.74	10.5	-10.4
17541002	67248		Rpl39	ribosomal protein L39	0.16	0.47	0.75	5.8	-5.7
17324961	57808		Rpl35a	ribosomal protein L35A	-0.12	0.48	0.75	5.5	-5.7
17396498	68028		Rpl22l1	ribosomal protein L22 like 1	-0.14	0.48	0.75	5.2	-5.4
17469936	19951		Rpl32	ribosomal protein L32	-0.15	0.5	0.76	11.7	-11.8
17274094	66480		Rpl15	ribosomal protein L15	0.09	0.5	0.77	12.5	-12.4
17261272	78294		Rps27a	ribosomal protein S27A	0.16	0.52	0.78	5.1	-5
17356314	66419		Mrpl11	mitochondrial ribosomal protein L11	-0.13	0.52	0.78	6.8	-6.9
17322800	68172		Rpl39l	ribosomal protein L39-like	-0.08	0.57	0.81	4.7	-4.8
17246262	27370		Rps26	ribosomal protein S26	-0.17	0.6	0.83	3.6	-3.8
17375911	77721		Mrps5	mitochondrial ribosomal protein S5	0.07	0.62	0.84	8.8	-8.7
17431546	67025		Rpl11	ribosomal protein L11	0.11	0.64	0.85	4.9	-4.8
17342761	67097		Rps10	ribosomal protein S10	0.08	0.67	0.87	7.2	-7.1
17467996	56284		Mrpl19	mitochondrial ribosomal protein L19	0.1	0.68	0.87	7.1	-7
17518799	67941		Rps27l	ribosomal protein S27-like	-0.1	0.7	0.88	7.2	-7.3
17484897	67186		Rplp2	ribosomal protein, large P2	-0.07	0.73	0.89	4.1	-4.2
17475809	20055		Rps16	ribosomal protein S16	-0.07	0.72	0.89	5.2	-5.2
17221454	19989		Rpl7	ribosomal protein L7	0.08	0.74	0.9	4.9	-4.8
17495456	267019		Rps15a	ribosomal protein S15A	0.08	0.75	0.9	5.2	-5.1
17312622	26961		Rpl8	ribosomal protein L8	-0.04	0.76	0.91	11.4	-11.4
17243955	237433		Gm4925	predicted gene 4925	-0.04	0.82	0.93	2.8	-2.9
17380741	66481		Rps21	ribosomal protein S21	0.04	0.85	0.94	11.3	-11.3
17448295	20005		Rpl9	ribosomal protein L9	-0.06	0.82	0.94	4.5	-4.6
17441191	11837		Rplp0	ribosomal protein, large, P0	-0.04	0.84	0.94	6.3	-6.3
17502191	94065		Mrpl34	mitochondrial ribosomal protein L34	-0.03	0.86	0.95	8.1	-8.2
17418507	66407		Mrps15	mitochondrial ribosomal protein S15	0.02	0.89	0.96	8.7	-8.7
17398873	67707		Mrpl24	mitochondrial ribosomal protein L24	0.03	0.91	0.97	9.1	-9
17506502	270106		Rpl13	ribosomal protein L13	0.01	0.97	0.99	5.7	-5.6
17427003	20104		Rps6	ribosomal protein S6	0.01	0.97	0.99	5	-5
17428786	20116		Rps8	ribosomal protein S8	-0.01	0.96	0.99	7.6	-7.6

## Sheet: par vs. D60
ID	ENTREZ	EC	SYMBOL	GENENAME	logFC	p-value	fdr	A	R
17400091	78523		Mrpl9	mitochondrial ribosomal protein L9	-0.75	1.9e-06	6.2e-05	7.6	-8.3
17317144	68537		Mrpl13	mitochondrial ribosomal protein L13	1.49	2e-06	6.4e-05	9.6	-8.1
17266362	268449		Rpl23a	ribosomal protein L23A	0.81	1.5e-05	0.00037	11.5	-10.7
17543654	20102		Rps4x	ribosomal protein S4, X-linked	0.96	1.6e-05	0.00039	11.1	-10.1
17444792	19933		Rpl21	ribosomal protein L21	-0.95	2.3e-05	0.00051	6	-6.9
17211998	107734		Mrpl30	mitochondrial ribosomal protein L30	-0.8	0.00038	0.0053	5.4	-6.2
17338124	27398		Mrpl2	mitochondrial ribosomal protein L2	-0.57	0.001	0.012	8	-8.5
17338233	64657		Mrps10	mitochondrial ribosomal protein S10	-0.83	0.0013	0.014	6.6	-7.5
17337974	68565		Mrps18a	mitochondrial ribosomal protein S18A	-0.53	0.0016	0.017	7.9	-8.4
17535767	110954		Rpl10	ribosomal protein L10	-0.71	0.0023	0.022	6.2	-6.9
17255719	107732		Mrpl10	mitochondrial ribosomal protein L10	0.54	0.0029	0.027	8.7	-8.1
17355903	353242		Mrpl21	mitochondrial ribosomal protein L21	-0.52	0.003	0.028	6.9	-7.4
17502191	94065		Mrpl34	mitochondrial ribosomal protein L34	0.46	0.0047	0.04	8.1	-7.7
17495456	267019		Rps15a	ribosomal protein S15A	-0.72	0.0075	0.056	5.2	-5.9
17322800	68172		Rpl39l	ribosomal protein L39-like	-0.42	0.0076	0.057	4.7	-5.1
17343643	54127		Rps28	ribosomal protein S28	-0.85	0.0091	0.065	4.5	-5.4
17326241	68193		Rpl24	ribosomal protein L24	-0.54	0.0096	0.069	6.3	-6.8
17473390	19943		Rpl28	ribosomal protein L28	-0.79	0.011	0.074	7.7	-8.5
17481673	26451		Rpl27a	ribosomal protein L27A	0.47	0.012	0.08	5.1	-4.6
17422160	19934		Rpl22	ribosomal protein L22	-0.36	0.013	0.085	5.9	-6.2
17467656	66223		Mrpl35	mitochondrial ribosomal protein L35	-0.38	0.014	0.089	8.4	-8.8
17218607	64659		Mrps14	mitochondrial ribosomal protein S14	-0.49	0.015	0.096	4.8	-5.3
17319403	27367		Rpl3	ribosomal protein L3	-1.11	0.02	0.12	7	-8.1
17258015	67671		Rpl38	ribosomal protein L38	0.49	0.022	0.12	11.7	-11.3
17356314	66419		Mrpl11	mitochondrial ribosomal protein L11	-0.47	0.023	0.13	6.8	-7.2
17523177	16785		Rpsa	ribosomal protein SA	0.27	0.024	0.13	8.3	-8.1
17410381	68436		Rpl34	ribosomal protein L34	-0.44	0.026	0.14	7.5	-7.9
17493668	27050		Rps3	ribosomal protein S3	0.41	0.024	0.14	11.5	-11
17249965	216767		Mrpl22	mitochondrial ribosomal protein L22	0.47	0.03	0.16	7.2	-6.8
17258272	50529		Mrps7	mitchondrial ribosomal protein S7	-0.42	0.032	0.16	8.6	-9.1
17370024	269261		Rpl12	ribosomal protein L12	-0.6	0.04	0.19	6.7	-7.3
17407926	66292		Mrps21	mitochondrial ribosomal protein S21	-0.38	0.041	0.2	6.4	-6.8
17348634	225215		Rsl24d1	ribosomal L24 domain containing 1	-0.34	0.048	0.22	9.3	-9.7
17510247	76808		Rpl18a	ribosomal protein L18A	0.47	0.057	0.24	6.6	-6.2
17221081	27395		Mrpl15	mitochondrial ribosomal protein L15	0.35	0.066	0.27	7.7	-7.3
17348223	19942		Rpl27	ribosomal protein L27	0.42	0.068	0.27	10.6	-10.1
17427003	20104		Rps6	ribosomal protein S6	-0.35	0.071	0.28	5	-5.3
17406440	20091		Rps3a1	ribosomal protein S3A1	0.34	0.071	0.28	5.3	-4.9
17442898	66258		Mrps17	mitochondrial ribosomal protein S17	-0.39	0.07	0.28	7.5	-7.9
17439609	68735		Mrps18c	mitochondrial ribosomal protein S18C	-0.43	0.072	0.28	3.5	-3.9
17439374	94061		Mrpl1	mitochondrial ribosomal protein L1	-0.33	0.077	0.3	7.4	-7.7
17299847	20085		Rps19	ribosomal protein S19	0.45	0.087	0.32	10.4	-10
17324961	57808		Rpl35a	ribosomal protein L35A	-0.3	0.093	0.33	5.5	-5.8
17537716	19982		Rpl36a	ribosomal protein L36A	0.33	0.099	0.35	5.3	-5
17212114	114641		Rpl31	ribosomal protein L31	-0.25	0.1	0.36	6.8	-7
17541002	67248		Rpl39	ribosomal protein L39	0.36	0.12	0.39	5.8	-5.5
17350970	20044		Rps14	ribosomal protein S14	-0.29	0.16	0.46	5.3	-5.6
17297692	20088		Rps24	ribosomal protein S24	0.35	0.16	0.47	6.8	-6.5
17312622	26961		Rpl8	ribosomal protein L8	0.18	0.17	0.48	11.4	-11.2
17499620	19921		Rpl19	ribosomal protein L19	0.19	0.17	0.48	12.3	-12.2
17518298	67891		Rpl4	ribosomal protein L4	0.16	0.18	0.49	12.7	-12.5
17289031	66475		Rps23	ribosomal protein S23	0.27	0.19	0.5	6.2	-6
17337955	68463		Mrpl14	mitochondrial ribosomal protein L14	-0.31	0.19	0.5	5.9	-6.2
17274094	66480		Rpl15	ribosomal protein L15	0.17	0.19	0.5	12.5	-12.3
17214100	19981		Rpl37a	ribosomal protein L37a	-0.24	0.19	0.51	6.2	-6.4
17380741	66481		Rps21	ribosomal protein S21	0.26	0.2	0.52	11.3	-11
17484897	67186		Rplp2	ribosomal protein, large P2	-0.25	0.23	0.56	4.1	-4.4
17280392	20115		Rps7	ribosomal protein S7	-0.22	0.24	0.57	6.7	-6.9
17398873	67707		Mrpl24	mitochondrial ribosomal protein L24	-0.28	0.24	0.57	9.1	-9.4
17515062	66163		Mrpl4	mitochondrial ribosomal protein L4	-0.17	0.25	0.58	8.4	-8.5
17422697	66448		Mrpl20	mitochondrial ribosomal protein L20	0.37	0.25	0.58	6.9	-6.5
17488535	24030		Mrps12	mitochondrial ribosomal protein S12	0.17	0.25	0.58	6.7	-6.5
17431546	67025		Rpl11	ribosomal protein L11	-0.27	0.26	0.59	4.9	-5.2
17235292	20054		Rps15	ribosomal protein S15	-0.35	0.26	0.6	4.6	-4.9
17384744	66489		Rpl35	ribosomal protein L35	-0.3	0.27	0.6	4.1	-4.4
17342761	67097		Rps10	ribosomal protein S10	0.2	0.28	0.61	7.2	-7
17331573	14109		Fau	Finkel-Biskis-Reilly murine sarcoma virus (FBR-MuSV) ubiquitously expressed (fox derived)	-0.19	0.28	0.62	10.7	-10.9
17490599	27207		Rps11	ribosomal protein S11	0.22	0.31	0.65	7.9	-7.7
17288463	94066		Mrpl36	mitochondrial ribosomal protein L36	0.17	0.34	0.67	5.6	-5.4
17281485	20090		Rps29	ribosomal protein S29	0.15	0.39	0.71	6.1	-5.9
17503531	68052		Rps13	ribosomal protein S13	0.25	0.4	0.72	5.1	-4.9
17243955	237433		Gm4925	predicted gene 4925	-0.15	0.4	0.72	2.8	-3
17407240	57294		Rps27	ribosomal protein S27	-0.26	0.42	0.73	7	-7.3
17351822	319195		Rpl17	ribosomal protein L17	-0.17	0.43	0.74	5.3	-5.4
17357741	94063		Mrpl16	mitochondrial ribosomal protein L16	-0.14	0.44	0.74	6.9	-7
17422980	67427		Rps20	ribosomal protein S20	-0.17	0.43	0.74	5	-5.1
17221454	19989		Rpl7	ribosomal protein L7	-0.18	0.45	0.75	4.9	-5.1
17473796	20103		Rps5	ribosomal protein S5	0.14	0.45	0.75	11.1	-11
17368666	118451		Mrps2	mitochondrial ribosomal protein S2	0.15	0.46	0.76	7.2	-7.1
17340943	67681		Mrpl18	mitochondrial ribosomal protein L18	-0.15	0.47	0.77	7.5	-7.6
17441799	19988		Rpl6	ribosomal protein L6	0.18	0.47	0.77	5.1	-4.9
17303765	66242		Mrps16	mitochondrial ribosomal protein S16	-0.15	0.47	0.77	7.2	-7.4
17473234	76846		Rps9	ribosomal protein S9	0.1	0.48	0.77	10.5	-10.4
17516607	75617		Rps25	ribosomal protein S25	0.16	0.49	0.78	8	-7.8
17334406	66211		Rpl3l	ribosomal protein L3-like	0.11	0.49	0.78	4.4	-4.3
17448295	20005		Rpl9	ribosomal protein L9	-0.18	0.51	0.8	4.5	-4.7
17441191	11837		Rplp0	ribosomal protein, large, P0	-0.12	0.52	0.8	6.3	-6.4
17316378	19946		Rpl30	ribosomal protein L30	0.12	0.52	0.8	5.5	-5.3
17309899	67281		Rpl37	ribosomal protein L37	-0.21	0.53	0.81	6.2	-6.4
17544333	20042		Rps12	ribosomal protein S12	0.15	0.55	0.82	11.2	-11.1
17440117	100503670		Rpl5	ribosomal protein L5	0.1	0.56	0.82	6.7	-6.6
17396498	68028		Rpl22l1	ribosomal protein L22 like 1	-0.12	0.54	0.82	5.2	-5.4
17246262	27370		Rps26	ribosomal protein S26	-0.17	0.6	0.85	3.6	-3.8
17290770	75398		Mrpl32	mitochondrial ribosomal protein L32	0.11	0.67	0.89	6.7	-6.6
17302578	67945		Rpl41	ribosomal protein L41	-0.06	0.71	0.9	11.8	-11.9
17479291	67994		Mrps11	mitochondrial ribosomal protein S11	0.05	0.7	0.9	7	-6.9
17521204	19944		Rpl29	ribosomal protein L29	-0.1	0.74	0.91	7	-7.1
17494637	27397		Mrpl17	mitochondrial ribosomal protein L17	-0.07	0.73	0.91	7.9	-7.9
17259374	56282		Mrpl12	mitochondrial ribosomal protein L12	0.07	0.76	0.92	7.8	-7.7
17527927	56040		Rplp1	ribosomal protein, large, P1	0.04	0.76	0.92	12.6	-12.6
17475809	20055		Rps16	ribosomal protein S16	0.06	0.76	0.92	5.2	-5.1
17469936	19951		Rpl32	ribosomal protein L32	0.06	0.78	0.93	11.7	-11.6
17375911	77721		Mrps5	mitochondrial ribosomal protein S5	-0.03	0.8	0.94	8.8	-8.8
17212318	69527		Mrps9	mitochondrial ribosomal protein S9	0.03	0.82	0.94	7.7	-7.7
17506502	270106		Rpl13	ribosomal protein L13	-0.04	0.83	0.95	5.7	-5.7
17251430	19941		Rpl26	ribosomal protein L26	-0.04	0.85	0.95	6.6	-6.6
17467996	56284		Mrpl19	mitochondrial ribosomal protein L19	-0.05	0.85	0.95	7.1	-7.2
17255243	94064		Mrpl27	mitochondrial ribosomal protein L27	-0.05	0.83	0.95	4.9	-5
17485258	19935		Mrpl23	mitochondrial ribosomal protein L23	-0.04	0.86	0.96	7.6	-7.6
17428786	20116		Rps8	ribosomal protein S8	-0.02	0.91	0.97	7.6	-7.6
17518799	67941		Rps27l	ribosomal protein S27-like	-0.04	0.89	0.97	7.2	-7.3
17261272	78294		Rps27a	ribosomal protein S27A	0.03	0.89	0.97	5.1	-5.1
17477988	19899		Rpl18	ribosomal protein L18	-0.01	0.91	0.97	9.5	-9.5
17334861	68611		Mrpl28	mitochondrial ribosomal protein L28	0.02	0.91	0.97	6.4	-6.4
17335330	19896		Rpl10a	ribosomal protein L10A	0.02	0.92	0.98	10.7	-10.7
17268633	65019		Rpl23	ribosomal protein L23	0.02	0.91	0.98	6.2	-6.2
17334395	16898		Rps2	ribosomal protein S2	-0.01	0.94	0.98	6.9	-6.9
17521070	94062		Mrpl3	mitochondrial ribosomal protein L3	0	0.99	1	8.1	-8.1
17418507	66407		Mrps15	mitochondrial ribosomal protein S15	0	0.99	1	8.7	-8.7
